# Supplementary material for: Cerebrovascular damage caused by the gut microbe/host co-metabolite p-cresol sulfate is prevented by blockade of the EGF receptor
Source: Gut Microbes. 2024 Nov 24;16(1):2431651. doi: 10.1080/19490976.2024.2431651 (PMC11591591; doi:10.1080/19490976.2024.2431651)
Supplement: Supplemental Material [file KGMI_A_2431651_SM8359.zip]

Archive with 5 entries (5 files):
- Supplemental_Figures_clean.docx
- Supplemental_table_3.xlsx
- Supplemental_table_2.docx
- Supplemental_Table_1_serum_donor_characteristics.xlsx
- Supplemental_table_4.xlsx
