# Supplementary material for: Cerebrovascular damage caused by the gut microbe/host co-metabolite p-cresol sulfate is prevented by blockade of the EGF receptor
Source: Gut Microbes. 2024 Nov 24;16(1):2431651. doi: 10.1080/19490976.2024.2431651 (PMC11591591; doi:10.1080/19490976.2024.2431651)
Supplement: Supplemental Material [file KGMI_A_2431651_SM8359.zip › Supplemental_table_3.xlsx]

## Sheet: Supplementary Table 2
Supplemental table 3: Outputs from DESeq2 analysis of differentially expressed genes
	GeneID	BaseMean	log2_FoldChange	StdErr	Wald-Stat	Pvalue	PadjValue	Symbol	Synonyms	description	type_of_gene	Nomenclature_status	Other_designations
1	68187	19.189	-2.7512	0.441531	-6.23106	4.63297e-10	3.28941e-06	Fam135a	4921533L14Rik	family with sequence similarity 135, member A	protein-coding	O	protein FAM135A
2	234267	29.1424	-2.58666	0.425254	-6.08262	1.18233e-09	4.19729e-06	Gpm6a	Gpm6|M6A	glycoprotein m6a	protein-coding	O	neuronal membrane glycoprotein M6-a
3	77323	273.839	0.79007	0.142618	5.53975	3.02909e-08	7.16885e-05	9430041J12Rik	-	RIKEN cDNA 9430041J12 gene	ncRNA	O	-
4	75745	16.1711	-2.52418	0.472802	-5.33877	9.35818e-08	0.000166108	Rian	5530401N18Rik|C130089L09Rik|Meg8	RNA imprinted and accumulated in nucleus	ncRNA	O	-
5	18767	5.92163	-3.08268	0.583442	-5.28362	1.26658e-07	0.000179855	Pkia	PKIalpha	protein kinase inhibitor, alpha	protein-coding	O	cAMP-dependent protein kinase inhibitor alpha|PKI-alpha
6	228765	13.5703	1.86924	0.358518	5.2138	1.85008e-07	0.000218926	Sdcbp2	-	syndecan binding protein (syntenin) 2	protein-coding	O	syntenin-2|syndecan-binding protein 2
7	67529	24.9032	-1.90149	0.379566	-5.00964	5.45319e-07	0.00055311	Fgfr1op2	1500031J01Rik	FGFR1 oncogene partner 2	protein-coding	O	FGFR1 oncogene partner 2 homolog
8	229709	6.3809	-2.82561	0.567758	-4.97679	6.46479e-07	0.00057375	Ahcyl1	1110034F20Rik|Ahcy-rs3|DCAL|Irbit	S-adenosylhomocysteine hydrolase-like 1	protein-coding	O	S-adenosylhomocysteine hydrolase-like protein 1|IP3R binding protein released with inositol 1,4,5-trisphosphate|S-adenosyl-L-homocysteine hydrolase 2|S-adenosylhomocysteine hydrolase, related sequence 3|adoHcyase 2|putative adenosylhomocysteinase 2
9	14225	8.091	-2.41184	0.504244	-4.78308	1.72631e-06	0.00136186	Fkbp1a	FKBP12|Fkbp|Fkbp1	FK506 binding protein 1a	protein-coding	O	peptidyl-prolyl cis-trans isomerase FKBP1A|FK506 binding protein 12|PPIase FKBP1A|calstabin-1|immunophilin FKBP12
10	14758	23.3712	-1.81832	0.385072	-4.72203	2.33505e-06	0.00165788	Gpm6b	Gpm6|M6B	glycoprotein m6b	protein-coding	O	neuronal membrane glycoprotein M6-b
11	15931	10.7414	-2.0158	0.434953	-4.63452	3.57763e-06	0.00230919	Ids	-	iduronate 2-sulfatase	protein-coding	O	iduronate 2-sulfatase|alpha-L-iduronate sulfate sulfatase|iduronate sulfatase
12	170638	12.7521	-1.91912	0.41572	-4.61638	3.90486e-06	0.00231038	Hpcal4	NVP-2	hippocalcin-like 4	protein-coding	O	hippocalcin-like protein 4|neural visinin-like protein 2
13	108155	5.10773	-2.58371	0.567163	-4.5555	5.22608e-06	0.00285424	Ogt	1110038P24Rik|4831420N21Rik|Ogtl	O-linked N-acetylglucosamine (GlcNAc) transferase (UDP-N-acetylglucosamine:polypeptide-N-acetylglucosaminyl transferase)	protein-coding	O	UDP-N-acetylglucosamine--peptide N-acetylglucosaminyltransferase 110 kDa subunit|O-GlcNAc transferase subunit p110|O-linked N-acetylglucosamine transferase 110 kDa subunit
14	21912	14.7042	-1.8954	0.421312	-4.49881	6.83359e-06	0.00340168	Tspan7	1200014P11Rik|A15|Cd231|Mxs1|PE31|TALLA|Tm4sf2	tetraspanin 7	protein-coding	O	tetraspanin-7|TALLA homolog|cell surface glycoprotein A15|transmembrane 4 superfamily member 2|tspan-7
15	14401	5.17913	-2.55426	0.569121	-4.48808	7.18665e-06	0.00340168	Gabrb2	C030002O17Rik|C030021G16Rik|Gabrab2|Gabrb-2	gamma-aminobutyric acid (GABA) A receptor, subunit beta 2	protein-coding	O	gamma-aminobutyric acid receptor subunit beta-2|GABA(A) receptor subunit beta-2|gamma-aminobutyric acid A receptor, subunit beta 2|gamma-aminobutyric acid receptor beta-2 subunit
16	68954	35.5892	1.38602	0.309815	4.47371	7.68737e-06	0.00341127	1500012K07Rik	-	RIKEN cDNA 1500012K07 gene	ncRNA	O	-
17	94229	8.16643	-2.02426	0.455044	-4.44849	8.6476e-06	0.00361165	Slc4a10	NCBE|mKIAA4136	solute carrier family 4, sodium bicarbonate cotransporter-like, member 10	protein-coding	O	sodium-driven chloride bicarbonate exchanger|sodium bicarbonate cotransporter NBCn2-E|sodium bicarbonate cotransporter member 10 variant NBCn2-E'
18	216049	15.2897	-2.0092	0.454819	-4.41758	9.98136e-06	0.00388358	Zfp365	DBZ|Su48|Znf365|talanin	zinc finger protein 365	protein-coding	O	protein ZNF365|DISC1-binding zinc-finger protein
19	100503060	109.364	0.809171	0.183534	4.40884	1.03927e-05	0.00388358
20	320234	83.0389	-1.17934	0.268809	-4.38725	1.14791e-05	0.00401747	Ccdc66	E230015L20Rik	coiled-coil domain containing 66	protein-coding	O	coiled-coil domain-containing protein 66
21	18472	12.6338	-1.80993	0.413251	-4.37973	1.18827e-05	0.00401747	Pafah1b1	LIS-1|Lis1|MMS10-U|Mdsh|Ms10u|Pafaha	platelet-activating factor acetylhydrolase, isoform 1b, subunit 1	protein-coding	O	platelet-activating factor acetylhydrolase IB subunit beta|PAF acetylhydrolase 45 kDa subunit|PAF-AH 45 kDa subunit|PAF-AH alpha|PAFAH alpha|Pafaha/Lis1|lissencephaly-1 protein|platelet-activating factor acetylhydrolase 1b, regulatory subunit 1|platelet-activating factor acetylhydrolase 45kD subunit|platelet-activating factor acetylhydrolase IB subunit alpha
22	223989	4.60817	-2.41118	0.553464	-4.35651	1.3215e-05	0.00426485	Marf1	4921513D23Rik|E030019O05|Lkap|mKIAA0430	meiosis regulator and mRNA stability 1	protein-coding	O	meiosis regulator and mRNA stability factor 1|limkain-b1|meiosis arrest female 1|meiosis arrest female protein 1
23	100126224	11.3648	1.7591	0.405765	4.33528	1.45576e-05	0.0043952	Gm11747	-	predicted gene 11747	ncRNA	O	-
24	13476	8.90665	-2.17409	0.502006	-4.3308	1.4857e-05	0.0043952	Reep5	DP1/TB2|Dp1|TB2/DP1	receptor accessory protein 5	protein-coding	O	receptor expression-enhancing protein 5|GP106|deleted in polyposis 1|polyposis locus protein 1 homolog|protein TB2 homolog
25	432479	142.651	0.780089	0.180754	4.31574	1.59066e-05	0.00451748	Tektip1	2210409H10Rik|4930404N11Rik|5730551K18Rik	tektin bundle interacting protein 1	protein-coding	O	tektin bundle interacting protein 1|uncharacterized protein C19orf71 homolog
26	54610	100.898	-0.889398	0.206691	-4.30304	1.68472e-05	0.00460057	Tbc1d8	AD3|HBLP1|VRP	TBC1 domain family, member 8	protein-coding	O	TBC1 domain family member 8|BUB2-like protein 1|GRAM domain|vascular Rab-GAP/TBC-containing protein
27	19058	20.808	-1.85821	0.434193	-4.27968	1.87162e-05	0.00479334	Ppp3r1	CaNB1|Cnb1|MCIP1	protein phosphatase 3, regulatory subunit B, alpha isoform (calcineurin B, type I)	protein-coding	O	calcineurin subunit B type 1|PP2B beta 1|protein phosphatase 2B regulatory subunit 1|protein phosphatase 3 regulatory subunit B alpha
28	80795	4.04702	-2.56286	0.599153	-4.27747	1.89033e-05	0.00479334	Selenok	1110001C03Rik|HSPC030|Hsp30|Selk	selenoprotein K	protein-coding	O	selenoprotein K|heat shock protein, 30 kDa
29	72981	106.779	-2.28025	0.53416	-4.26885	1.96485e-05	0.00481049	Thap12	2900052B10Rik|Dap4|Prkrir|Rpkrir	THAP domain containing 12	protein-coding	O	52 kDa repressor of the inhibitor of the protein kinase|58 kDa interferon-induced protein kinase-interacting protein|P52rIPK|THAP domain-containing protein 0|THAP domain-containing protein 12|interferon-inducible, double stranded RNA dependent inhibitor, protein-kinase|p58IPK-interacting protein|protein-kinase, interferon-inducible double stranded RNA dependent inhibitor, repressor of (P58 repres…
30	20511	32.5441	-1.34893	0.316674	-4.25967	2.04728e-05	0.00484523	Slc1a2	1700091C19Rik|2900019G14Rik|Eaat2|GLT-1|GLT1|MGLT1	solute carrier family 1 (glial high affinity glutamate transporter), member 2	protein-coding	O	excitatory amino acid transporter 2|EAAT2 variant mEAAT2/5UT2|EAAT2 variant mEAAT2/5UT5|glutamate transporter 1c|sodium-dependent glutamate/aspartate transporter 2|solute carrier family 1, member 2
31	67938	4.58443	-2.2653	0.534587	-4.23748	2.26045e-05	0.00494343	Myl12b	1500001M02Rik|Mylc2b|RLC-B	myosin, light chain 12B, regulatory	protein-coding	O	myosin regulatory light chain 12B|MLC20|myosin light chain, regulatory B|myosin regulatory light chain 20 kDa|myosin regulatory light chain MRLC2
32	100502985	19.3562	1.42436	0.336256	4.23594	2.27599e-05	0.00494343	Gm10814	-	predicted gene 10814	ncRNA	O	-
33	24109	3.37492	-2.43814	0.575873	-4.23381	2.29765e-05	0.00494343	Ubl3	HCG|MUB|mmMUB	ubiquitin-like 3	protein-coding	O	ubiquitin-like protein 3|membrane-anchored ubiquitin-fold protein|protein HCG-1
34	100039673	8.15383	1.89733	0.449199	4.22381	2.40202e-05	0.00501598	Gm2366	-	predicted gene 2366	unknown	O	-
35	100504490	23.3969	1.43911	0.341819	4.21016	2.55188e-05	0.00517667
36	668215	305.108	-0.799832	0.191158	-4.18414	2.86246e-05	0.00564541	Hectd2os	1500017E21Rik	Hectd2, opposite strand	ncRNA	O	-
37	73628	11.0265	1.85652	0.444807	4.17377	2.99598e-05	0.00574905	1700125G02Rik	-	RIKEN cDNA 1700125G02 gene	ncRNA	O	-
38	69352	24.6359	-1.3111	0.315437	-4.15644	3.2325e-05	0.00593829	Necab1	1700003H21Rik|Efcbp1|STIP-1	N-terminal EF-hand calcium binding protein 1	protein-coding	O	N-terminal EF-hand calcium-binding protein 1|EF-hand calcium-binding protein 1
39	20916	3.28428	-2.48344	0.59779	-4.15437	3.26188e-05	0.00593829	Sucla2	4930547K18Rik|A-SCS|SCS-betaA	succinate-Coenzyme A ligase, ADP-forming, beta subunit	protein-coding	O	succinate--CoA ligase [ADP-forming] subunit beta, mitochondrial|ATP-specific succinyl-CoA synthetase subunit beta|succinyl-CoA ligase [ADP-forming] subunit beta, mitochondrial|succinyl-CoA synthetase beta-A chain
40	18197	8.03275	-2.0627	0.502083	-4.10828	3.98619e-05	0.00707549	Nsg2	P19	neuron specific gene family member 2	protein-coding	O	neuronal vesicle trafficking-associated protein 2|neuron-specific protein family member 2|protein 8.5|protein p19
41	56360	17.3079	-2.23463	0.545497	-4.09651	4.19423e-05	0.00726317	Acot9	0610041P13Rik|Acate2|MT-ACT48|MTE-2|U8|p48	acyl-CoA thioesterase 9	protein-coding	O	acyl-coenzyme A thioesterase 9, mitochondrial|acyl coenzyme A thioester hydrolase 2|acyl-CoA thioester hydrolase 9|acyl-Coenzyme A thioesterase 2, mitochondrial|mitochondrial 48 kDa acyl-CoA thioester hydrolase 1|mitochondrial acyl-CoA thioesterase|protein U8
42	19317	8.59195	-2.00246	0.489625	-4.08979	4.3177e-05	0.00729897	Qki	1110003F05Rik|1500005P18|Qk|l(17)-1Wis|l17Wis1	quaking, KH domain containing RNA binding	protein-coding	O	protein quaking|QKI-5 protein|QKI-6 protein|QKI-7 protein|QKI-7b protein|lethal, Chr 17, U Wisconsin 1|quaking
43	70615	40.7389	0.995667	0.245415	4.05707	4.96914e-05	0.00820486	Ankrd24	4631433D01Rik|5730519E19Rik|D10Bur2e	ankyrin repeat domain 24	protein-coding	O	ankyrin repeat domain-containing protein 24
44	320705	6.19967	-2.19727	0.545628	-4.02704	5.64826e-05	0.00911424	Bend6	B230209C24Rik	BEN domain containing 6	protein-coding	O	BEN domain-containing protein 6
45	100861957	263.501	-0.741418	0.184516	-4.01817	5.86507e-05	0.00925377
46	100040667	24.6074	1.17079	0.292857	3.99781	6.39308e-05	0.00986759
47	14319	71.5615	-2.17795	0.545926	-3.98945	6.62257e-05	0.0100043	Fth1	FHC|Fth|HFt|MFH	ferritin heavy polypeptide 1	protein-coding	O	ferritin heavy chain|H-ferritin|ferritin H subunit|ferritin heavy chain 1
48	11798	4.02398	-2.28487	0.574849	-3.97473	7.04604e-05	0.0104223	Xiap	1110015C02Rik|Aipa|Api3|Birc4|IAP3|ILP-1|MIHA	X-linked inhibitor of apoptosis	protein-coding	O	E3 ubiquitin-protein ligase XIAP|IAP homolog A|RING-type E3 ubiquitin transferase XIAP|X-linked IAP|baculoviral IAP repeat-containing protein 4|inhibitor of apoptosis protein 3
49	26428	118.664	-1.14193	0.289093	-3.95006	7.81328e-05	0.0113213	Orc4	Orc4P|Orc4l|mMmORC4	origin recognition complex, subunit 4	protein-coding	O	origin recognition complex subunit 4
50	100861721	28.1948	1.10436	0.281975	3.91652	8.98355e-05	0.0127566
51	66335	4.06864	-2.11967	0.542302	-3.90866	9.28099e-05	0.0129206	Atp6v1c1	1700025B18Rik	ATPase, H+ transporting, lysosomal V1 subunit C1	protein-coding	O	V-type proton ATPase subunit C 1|ATPase, H+ transporting, V1 subunit C|V-ATPase subunit C 1|vacuolar proton pump subunit C 1
52	236794	7.76304	-2.14917	0.553642	-3.88187	0.000103654	0.0138705	Slc9a6	3732426M05|6430520C02Rik|NHE6|mKIAA0267	solute carrier family 9 (sodium/hydrogen exchanger), member 6	protein-coding	O	sodium/hydrogen exchanger 6
53	30928	6.97605	-2.18784	0.563672	-3.88141	0.000103853	0.0138705	Zbtb18	RP58|Zfp238|Znf238.|zfp-238	zinc finger and BTB domain containing 18	protein-coding	O	zinc finger and BTB domain-containing protein 18|58 kDa repressor protein|transcriptional repressor RP58|zinc finger protein 238
54	17708	1510.75	-2.04077	0.526558	-3.87568	0.000106327	0.0138705	COX1	CoxI	cytochrome c oxidase subunit I	protein-coding	O	-
55	69981	10.9759	-1.92742	0.497638	-3.87313	0.000107448	0.0138705	Tmem30a	2010200I23Rik|Cdc50a|D9Wsu20e	transmembrane protein 30A	protein-coding	O	cell cycle control protein 50A|P4-ATPase flippase complex beta subunit TMEM30A
56	17756	16.8162	-1.71772	0.444662	-3.86297	0.000112015	0.0139833	Map2	G1-397-34|MAP-2|Mtap-2|Mtap2|repro4	microtubule-associated protein 2	protein-coding	O	microtubule-associated protein 2
57	791417	198.729	0.823475	0.213201	3.86244	0.00011226	0.0139833	Gm14164	-	predicted gene 14164	ncRNA	O	-
58	100503834	16.58	1.54996	0.402093	3.85473	0.000115856	0.0141824	Gm19916	-	predicted gene, 19916	protein-coding	O	-
59	17869	8.52801	1.56966	0.408488	3.84262	0.00012173	0.0146488	Myc	Myc2|Niard|Nird|bHLHe39	myelocytomatosis oncogene	protein-coding	O	myc proto-oncogene protein|c-myc proto-oncogene|transcription factor p64
60	12313	64.4043	-1.8283	0.476714	-3.83521	0.000125456	0.0147565	Calm1	CaM|Calm|Cam1	calmodulin 1	protein-coding	O	calmodulin-1
61	69062	35.5114	1.06536	0.278074	3.83121	0.000127517	0.0147565	1810008B01Rik	-	RIKEN cDNA 1810008B01 gene	unknown	O	-
62	20024	6.38903	-2.17122	0.567101	-3.82863	0.00012886	0.0147565	Sub1	P15|P9|Pc4|Rpo2tc1	SUB1 homolog, transcriptional regulator	protein-coding	O	activated RNA polymerase II transcriptional coactivator p15|RNA polymerase II transcriptional coactivator|p14|positive cofactor 4|single-stranded DNA-binding protein p9
63	71186	47.36	0.939161	0.245677	3.82275	0.000131973	0.0148731	4933417D19Rik	-	RIKEN cDNA 4933417D19 gene	ncRNA	O	-
64	52592	14.6491	-1.79199	0.469545	-3.81644	0.000135394	0.0150202	Brms1l	0710008O11Rik|BRMS1|D12Ertd407e	breast cancer metastasis-suppressor 1-like	protein-coding	O	breast cancer metastasis-suppressor 1-like protein
65	109910	3.08658	-2.29123	0.601363	-3.81006	0.000138935	0.0150291	Zfp91	9130014I08Rik|A530054C17Rik|Pzf|Zfp-91	zinc finger protein 91	protein-coding	O	E3 ubiquitin-protein ligase ZFP91|RING-type E3 ubiquitin transferase ZFP91|penta Zf protein|zinc finger protein 91 homolog
66	12343	5.24165	-2.21839	0.582455	-3.80869	0.000139707	0.0150291	Capza2	1110053K06Rik|Cappa2	capping actin protein of muscle Z-line subunit alpha 2	protein-coding	O	F-actin-capping protein subunit alpha-2|capZ alpha-2|capping protein (actin filament) muscle Z-line, alpha 2|capping protein alpha 2
67	234353	12.4108	-1.5783	0.415739	-3.79637	0.000146828	0.0154797	Psd3	4931420C21Rik|D430018P08|EFA6D	pleckstrin and Sec7 domain containing 3	protein-coding	O	PH and SEC7 domain-containing protein 3|exchange factor for ADP-ribosylation factor guanine nucleotide factor 6 D|exchange factor for ARF6 D|guanine nucleotide exchange factor for ADP ribosylation factor 6|pleckstrin homology and SEC7 domain-containing protein 3
68	14489	7.41315	-2.06441	0.54413	-3.79397	0.000148257	0.0154797	Mtpn	5033418D15Rik|Gcdp|V1	myotrophin	protein-coding	O	myotrophin|granule cell differentiation protein|protein V-1
69	56442	20.1335	-2.03066	0.537088	-3.78087	0.000156279	0.0159613	Serinc1	1500011D18Rik|AIGP-2|TMS-2|Tde1l|Tde2|Tms2|mKIAA1253	serine incorporator 1	protein-coding	O	serine incorporator 1|axotomy induced glycoprotein 2|axotomy-induced glyco/Golgi protein 2|membrane protein TMS-2|tumor differentially expressed 1, like|tumor differentially expressed 2|tumor differentially expressed protein 2
70	232984	2.84037	2.18791	0.578968	3.77898	0.000157475	0.0159613	B3gnt8	B3galt7|B7galt7	UDP-GlcNAc:betaGal beta-1,3-N-acetylglucosaminyltransferase 8	protein-coding	O	UDP-GlcNAc:betaGal beta-1,3-N-acetylglucosaminyltransferase 8|BGnT-8|UDP-Gal:betaGal beta 1,3-galactosyltransferase polypeptide 7|beta-1,3-Gn-T8|beta-1,3-N-acetylglucosaminyltransferase 8|beta3Gn-T8
71	67972	8.26263	-1.79725	0.476016	-3.77562	0.000159613	0.0159613	Atp2b1	2810442I22Rik|E130111D10Rik|Pmca1	ATPase, Ca++ transporting, plasma membrane 1	protein-coding	O	plasma membrane calcium-transporting ATPase 1|plasma membrane calcium ATPase|plasma membrane calcium pump
72	15481	19.8641	-1.5558	0.413493	-3.76258	0.000168167	0.0165746	Hspa8	2410008N15Rik|Hsc70|Hsc71|Hsc73|Hsp73|Hspa10	heat shock protein 8	protein-coding	O	heat shock cognate 71 kDa protein|heat shock 70 kDa protein 8|heat shock cognate hsc73|heat shock protein cognate 70
73	320749	7.89561	1.59767	0.425014	3.75909	0.00017053	0.0165746	D630041G03Rik	-	RIKEN cDNA D630041G03 gene	ncRNA	O	-
74	20168	12.3629	-1.81749	0.484016	-3.75502	0.000173327	0.0165746	Rtn3	RTN3-A1	reticulon 3	protein-coding	O	reticulon-3|Nsp-like II
75	20316	10.8436	1.42145	0.378951	3.751	0.000176131	0.0165746	Sdf2	-	stromal cell derived factor 2	protein-coding	O	stromal cell-derived factor 2
76	677044	18.4816	1.21033	0.322826	3.74917	0.000177419	0.0165746	Gm10653	-	ribsomal protein S2 pseudogene	pseudo	O	-
77	170719	8.63971	-1.76993	0.47345	-3.73837	0.000185215	0.0170331	Oxr1	2210416C20Rik|C7|C7B	oxidation resistance 1	protein-coding	O	oxidation resistance protein 1|nucleolar protein C7|protein C7
78	12469	74.2994	-1.07161	0.286849	-3.73579	0.000187124	0.0170331	Cct8	Cctq|Tcpq	chaperonin containing Tcp1, subunit 8 (theta)	protein-coding	O	T-complex protein 1 subunit theta|CCT-theta|TCP-1-theta|chaperonin subunit 8 (theta)
79	14406	5.59824	-1.86283	0.499465	-3.72965	0.000191748	0.0172331	Gabrg2	GABAA-R|Gabrg-2|gamma2	gamma-aminobutyric acid (GABA) A receptor, subunit gamma 2	protein-coding	O	gamma-aminobutyric acid receptor subunit gamma-2
80	100502751	10.234	1.41715	0.380703	3.72246	0.000197292	0.0175096
81	76813	7.20538	1.682	0.452418	3.71781	0.00020096	0.0175636	Armc6	2410153K17Rik	armadillo repeat containing 6	protein-coding	O	armadillo repeat-containing protein 6
82	59046	10.5287	-1.82811	0.492029	-3.71544	0.000202847	0.0175636	Arpp19	19kDa|2700024H10Rik|ARPP-19|Arpp12	cAMP-regulated phosphoprotein 19	protein-coding	O	cAMP-regulated phosphoprotein 19|cAMP-regulated phosphoprotein ARPP-19|cyclic AMP phosphoprotein, 19 kDa|cyclic AMP phosphoprotein, 19kD
83	381983	5.58275	1.85513	0.500871	3.70381	0.000212388	0.018121	Lmtk3	aatyk3	lemur tyrosine kinase 3	protein-coding	O	serine/threonine-protein kinase LMTK3|apoptosis-associated tyrosine kinase 3
84	78560	27.2586	1.02741	0.278395	3.69049	0.000223823	0.018121	Adgra2	8430414O08Rik|9530074E10Rik|Gpr124|Tem5|mKIAA1531	adhesion G protein-coupled receptor A2	protein-coding	O	adhesion G protein-coupled receptor A2|G protein coupled receptor Gpr124|G-protein coupled receptor 124|tumor endothelial marker 5
85	26413	7.90022	-1.70104	0.461079	-3.68927	0.000224901	0.018121	Mapk1	9030612K14Rik|ERK|Erk2|MAPK2|PRKM2|Prkm1|p41mapk|p42mapk	mitogen-activated protein kinase 1	protein-coding	O	mitogen-activated protein kinase 1|ERK-2|ERT1|MAP kinase 1|MAP kinase 2|MAPK 1|MAPK 2|extracellular signal-regulated kinase 2|mitogen-activated protein kinase 2|p42-MAPK
86	67210	3.09928	-2.17946	0.591258	-3.68614	0.00022768	0.018121	Gatad1	2310031E19Rik|2810047M21Rik|8430439A17Rik|9130430G15Rik|B330017N08Rik|Odag	GATA zinc finger domain containing 1	protein-coding	O	GATA zinc finger domain-containing protein 1|ocular development associated|ocular development-associated gene protein
87	319314	184.003	0.719565	0.195224	3.68585	0.000227938	0.018121	A930001C03Rik	-	RIKEN cDNA A930001C03 gene	ncRNA	O	-
88	56370	4.84444	-2.00953	0.545366	-3.68473	0.000228947	0.018121	Tagln3	2700038H05Rik|2900005O10Rik|Np25	transgelin 3	protein-coding	O	transgelin-3|neuronal protein Np25
89	14325	4.29991	-2.13401	0.579577	-3.68202	0.000231396	0.018121	Ftl1	Ftl|Ftl-1|L-ferritin	ferritin light polypeptide 1	protein-coding	O	ferritin light chain 1|ferritin L subunit 1
90	51902	196.411	-0.495613	0.134913	-3.67357	0.000239184	0.018121	Rnf24	2810473M14Rik|4930505A13Rik|D2Ertd504e	ring finger protein 24	protein-coding	O	RING finger protein 24
91	66196	72.7139	-0.914968	0.249164	-3.67215	0.000240517	0.018121	Myo19	1110055A02Rik|Myohd1	myosin XIX	protein-coding	O	unconventional myosin-XIX|myosin head domain containing 1|myosin head domain-containing protein 1
92	66092	5.95075	-2.09628	0.570947	-3.67159	0.000241043	0.018121	Ghitm	1010001P14Rik|MICS1|PTD010|Tmbim5	growth hormone inducible transmembrane protein	protein-coding	O	growth hormone-inducible transmembrane protein|mitochondrial morphology and cristae structure 1
93	20320	8.46195	-1.83655	0.500378	-3.67033	0.000242242	0.018121	Nptn	SDR-1|Sdfr1	neuroplastin	protein-coding	O	neuroplastin|stromal cell derived factor receptor 1
94	71900	4.77435	-2.04608	0.557545	-3.6698	0.000242741	0.018121	Tmem106b	2310036D22Rik|5830455K21Rik|6430519M21Rik	transmembrane protein 106B	protein-coding	O	transmembrane protein 106B
95	76642	340.681	0.807174	0.220045	3.66822	0.000244242	0.018121	1700113A16Rik	2210408E11Rik	RIKEN cDNA 1700113A16 gene	ncRNA	O	-
96	320301	87.1788	-0.619286	0.168862	-3.66741	0.000245016	0.018121	E530011L22Rik	-	RIKEN cDNA E530011L22 gene	ncRNA	O	-
97	100504402	27.3218	1.14103	0.311634	3.66143	0.000250815	0.0181728
98	28080	3.04521	-2.17772	0.595433	-3.65737	0.000254817	0.0181728	Atp5o	ATPO|Atp5po|D12Wsu28e|OSCP	ATP synthase, H+ transporting, mitochondrial F1 complex, O subunit	protein-coding	O	ATP synthase subunit O, mitochondrial|ATP synthase peripheral stalk subunit OSCP|ATP synthase, H+ transporting, mitochondrial F1 complex, O subunit; DNA segment, Chr 12, Wayne State University 28, expressed|oligomycin sensitivity conferral protein
99	72754	17.0572	-1.46399	0.400399	-3.65632	0.000255863	0.0181728	Arhgef10l	2810441C07Rik	Rho guanine nucleotide exchange factor (GEF) 10-like	protein-coding	O	rho guanine nucleotide exchange factor 10-like protein|GrinchGEF
100	70495	6.31706	-2.00511	0.548409	-3.65623	0.000255954	0.0181728	Atp6ap2	(P)RR|5730403E06Rik|APT6M8-9|ATP6M8-9|Atp6ip2|M8-9|PRR	ATPase, H+ transporting, lysosomal accessory protein 2	protein-coding	O	renin receptor|ATPase H(+)-transporting lysosomal-interacting protein 2|ATPase, H+ transporting, lysosomal interacting protein 1|ATPase, H+ transporting, lysosomal interacting protein 2|prorenin receptor|renin/prorenin receptor
101	12464	3.28578	-2.04053	0.558594	-3.65296	0.00025923	0.0182231	Cct4	2610204B21Rik|A45|Cctd	chaperonin containing Tcp1, subunit 4 (delta)	protein-coding	O	T-complex protein 1 subunit delta|CCT-delta|T complex protein 1, delta|TCP-1-delta|chaperonin subunit 4 (delta)
102	20713	8.35828	-1.93369	0.530211	-3.64702	0.000265296	0.0184667	Serpini1	Ns|PI-12|PI12|Spi17	serine (or cysteine) peptidase inhibitor, clade I, member 1	protein-coding	O	neuroserpin|peptidase inhibitor 12|protease inhibitor 17|serine protease inhibitor 17|serpin I1
103	11308	55.6418	-0.968257	0.266163	-3.63783	0.000274941	0.0187938	Abi1	E3B1|NAP1|Ssh3bp1|abi-1	abl interactor 1	protein-coding	O	abl interactor 1|abelson interactor 1|ablphilin-1|eps8 SH3 domain-binding protein|eps8 binding protein|spectrin SH3 domain binding protein 1
104	109169	3.29119	-2.15771	0.593461	-3.6358	0.000277118	0.0187938	Igip	6330403M23Rik	IgA inducing protein	protein-coding	O	IgA-inducing protein homolog
105	20807	21.9048	1.21798	0.335102	3.63464	0.000278366	0.0187938	Srf	-	serum response factor	protein-coding	O	serum response factor
106	98733	83.1671	0.871563	0.240261	3.62757	0.000286107	0.0187938	Obsl1	-	obscurin-like 1	protein-coding	O	obscurin-like protein 1
107	100861790	1126.28	-0.719913	0.198556	-3.62575	0.000288128	0.0187938
108	67878	2.69615	-2.18752	0.603342	-3.62567	0.000288209	0.0187938	Tmem33	1110006G02Rik|1600019D15Rik|2410089A21Rik|2700052H22Rik|5430406L04Rik|db83	transmembrane protein 33	protein-coding	O	transmembrane protein 33
109	319195	7.69301	-1.95699	0.539802	-3.62539	0.000288524	0.0187938	Rpl17	-	ribosomal protein L17	protein-coding	O	60S ribosomal protein L17
110	100861787	772.8	0.748907	0.20719	3.61458	0.000300831	0.0192837
111	16563	22.1951	-1.06945	0.295916	-3.61403	0.000301478	0.0192837	Kif2a	C530030B14Rik|Kif2|Kns2|M-kinesin	kinesin family member 2A	protein-coding	O	kinesin-like protein KIF2A|kinesin heavy chain member 2|kinesin-2
112	18440	67.6486	1.08776	0.301188	3.61155	0.000304367	0.0192947	P2rx6	P2rxl1|P2x6|P2xm	purinergic receptor P2X, ligand-gated ion channel, 6	protein-coding	O	P2X purinoceptor 6|ATP receptor|purinergic receptor P2X-like 1, orphan receptor
113	56736	5.66713	-1.96762	0.545899	-3.60437	0.000312916	0.0195005	Rnf14	2310075C09Rik|2610005D23Rik|D18Ertd188e|D7Bwg0165e|Triad2	ring finger protein 14	protein-coding	O	E3 ubiquitin-protein ligase RNF14|TRIAD2 type I|androgen receptor-associated protein 54|protein Triad2
114	433956	4.7927	1.87071	0.519036	3.60421	0.000313106	0.0195005	Dnaaf5	Heatr2	dynein, axonemal assembly factor 5	protein-coding	O	dynein axonemal assembly factor 5|HEAT repeat-containing protein 2|dynein assembly factor 5, axonemal
115	14661	4.8192	-1.90048	0.530499	-3.58245	0.000340392	0.0210155	Glud1	Gdh-X|Glud|Gludl	glutamate dehydrogenase 1	protein-coding	O	glutamate dehydrogenase 1, mitochondrial|GDH 1
116	67988	3.03119	-2.12164	0.59335	-3.57569	0.000349303	0.0213798	Tmx3	6430411B10Rik|A730024F05Rik|Txndc10|mKIAA1830	thioredoxin-related transmembrane protein 3	protein-coding	O	protein disulfide-isomerase TMX3|thioredoxin domain containing 10|thioredoxin domain-containing protein 10
117	18749	5.56026	-1.85296	0.519506	-3.56676	0.000361419	0.0217875	Prkacb	CbPKA|PKA C-beta|Pkacb	protein kinase, cAMP dependent, catalytic, beta	protein-coding	O	cAMP-dependent protein kinase catalytic subunit beta|Cbeta2 PKA|cAMP-dependent protein kinase C beta
118	109284	4.40293	-1.95438	0.548018	-3.56627	0.000362103	0.0217875	R3hdm4	C030046I01Rik	R3H domain containing 4	protein-coding	O	R3H domain-containing protein 4|R3H domain-containing protein C19orf22 homolog
119	100862189	26.587	1.02085	0.286939	3.55772	0.000374084	0.0223193
120	19085	8.21273	-1.66881	0.470304	-3.54837	0.000387627	0.0229346	Prkar1b	RIbeta	protein kinase, cAMP dependent regulatory, type I beta	protein-coding	O	cAMP-dependent protein kinase type I-beta regulatory subunit|cAMP dependent regulatory type I beta subunit transcript 1|cAMP dependent regulatory type I beta subunit transcript 2|cAMP dependent regulatory type I beta subunit transcript 3|cAMP dependent regulatory type I beta subunit transcript 4
121	54208	4.57747	-2.01875	0.570786	-3.53679	0.000405029	0.0237661	Arl6ip1	AIP-6|ARMER|Aip-1|Arl6ip|mKIAA0069	ADP-ribosylation factor-like 6 interacting protein 1	protein-coding	O	ADP-ribosylation factor-like protein 6-interacting protein 1|ADP-ribosylation-like factor 6 interacting protein|ARL-6-interacting protein 1
122	414069	61.7607	0.849294	0.240373	3.53323	0.000410521	0.023891	BC024978	-	cDNA sequence BC024978	protein-coding	O	UPF0692 protein C19orf54 homolog
123	100862102	118.121	-0.741903	0.210193	-3.52964	0.000416133	0.0239063
124	100503298	1650.25	0.822981	0.233221	3.52876	0.000417518	0.0239063
125	20979	16.2995	-1.45901	0.414225	-3.52228	0.000427854	0.0243021	Syt1	G630098F17Rik|SytI	synaptotagmin I	protein-coding	O	synaptotagmin-1|p65
126	100504690	160.063	-0.851947	0.242092	-3.51911	0.000432996	0.024399
127	12315	19.2287	-1.55056	0.441077	-3.5154	0.000439088	0.0245474	Calm3	CaMA|Cam3|Camc	calmodulin 3	protein-coding	O	calmodulin-3|caM
128	11769	5.47797	-1.99857	0.569988	-3.50634	0.000454316	0.0247995	Ap1s1	AP19	adaptor protein complex AP-1, sigma 1	protein-coding	O	AP-1 complex subunit sigma-1A|HA1 19 kDa subunit|adapter-related protein complex 1 sigma-1A subunit|adapter-related protein complex 1 subunit sigma-1A|adaptor protein complex AP-1 sigma-1A subunit|adaptor protein complex AP-1 subunit sigma-1A|adaptor-related protein complex 1 subunit sigma-1A|adaptor-related protein complex AP-1, sigma 1|clathrin assembly protein complex 1 sigma-1A small chain|cl…
129	76252	3.76137	-1.99645	0.569418	-3.50612	0.000454688	0.0247995	Atp6v0e2	0610006O14Rik|NM9.2	ATPase, H+ transporting, lysosomal V0 subunit E2	protein-coding	O	V-type proton ATPase subunit e 2|ATPase, H+ transporting, lysosomal, V0 subunit E|V-ATPase subunit e 2|vacuolar proton pump subunit e 2
130	12934	1.92229	-2.13033	0.607791	-3.50504	0.00045653	0.0247995	Dpysl2	Crmp2|DRP2|Musunc33|TOAD-64|Ulip2	dihydropyrimidinase-like 2	protein-coding	O	dihydropyrimidinase-related protein 2|DRP-2|ULIP-2|collapsin response mediator protein 2|unc-33-like phosphoprotein 2
131	74360	72.3539	-0.73537	0.209864	-3.50403	0.000458271	0.0247995	Cep57	3110002L15Rik|4921510P06Rik|4931428M20Rik|Tsp57|mKIAA0092	centrosomal protein 57	protein-coding	O	centrosomal protein of 57 kDa|testis-specific protein 57|translokin
132	13629	14.4183	-1.6653	0.475667	-3.50099	0.00046354	0.0247995	Eef2	Ef-2	eukaryotic translation elongation factor 2	protein-coding	O	elongation factor 2
133	70834	6.66398	-1.96809	0.562628	-3.49803	0.000468701	0.0247995	Spag9	3110018C07Rik|4733401I23Rik|4831406C20Rik|JIP-4|JLP|JSAP2|JSAP2a|Jip4|Mapk8ip4|syd1	sperm associated antigen 9	protein-coding	O	C-Jun-amino-terminal kinase-interacting protein 4|JNK-associated leucine-zipper protein|JNK-interacting leucine zipper|JNK-interacting protein 4|JNK/SAPK-associated protein 2|mitogen-activated protein kinase 8-interacting protein 4
134	56434	4.99835	-1.9641	0.561522	-3.49782	0.000469075	0.0247995	Tspan3	1700055K04Rik|TM4-A|Tm4sf8	tetraspanin 3	protein-coding	O	tetraspanin-3|H41D4 protein|OAP-1|OSP-associated protein 1|tetraspanin TM4-A homolog|transmembrane 4 superfamily member 8
135	54384	227.456	-0.858029	0.24563	-3.49317	0.000477315	0.0247995	Mtmr7	-	myotubularin related protein 7	protein-coding	O	myotubularin-related protein 7|inositol 1,3-bisphosphate phosphatase|phosphatidylinositol-3-phosphate phosphatase
136	100271841	79.3224	0.729481	0.209065	3.48925	0.000484374	0.0247995	Uckl1os	Gm16119	uridine-cytidine kinase 1-like 1, opposite strand	ncRNA	O	-
137	100861813	10.2965	1.41062	0.40452	3.48715	0.000488194	0.0247995
138	227960	428.305	-0.772184	0.221461	-3.48677	0.000488885	0.0247995	Gca	5133401E04Rik	grancalcin	protein-coding	O	grancalcin
139	20102	5.62321	-1.95806	0.56159	-3.48663	0.000489139	0.0247995	Rps4x	Rps4|Rps4-1	ribosomal protein S4, X-linked	protein-coding	O	40S ribosomal protein S4, X isoform
140	53607	11.1994	1.31021	0.375792	3.48651	0.000489359	0.0247995	Snrpa	C430021M15Rik|Rnu1a-1|Rnu1a1|U1-A|U1A	small nuclear ribonucleoprotein polypeptide A	protein-coding	O	U1 small nuclear ribonucleoprotein A|U1 snRNP A|protein A of the U1 small nuclear RNA
141	66109	2.95424	-2.08461	0.5982	-3.4848	0.000492497	0.0247995	Tspan13	1100001I23Rik|NET-6|Tm4sf13	tetraspanin 13	protein-coding	O	tetraspanin-13|transmembrane 4 superfamily member 13|tspan-13
142	66259	61.5733	-1.92644	0.55586	-3.4657	0.000528859	0.0260537	Camk2n1	1810006K23Rik	calcium/calmodulin-dependent protein kinase II inhibitor 1	protein-coding	O	calcium/calmodulin-dependent protein kinase II inhibitor 1|CaMKII inhibitor protein alpha|CaMKIIN-alpha|CaMKIINalpha|calcium/calmodulin-dependent protein kinase II inhibitor alpha|mCaMKIINalpha
143	67425	12.4802	1.19235	0.34422	3.46391	0.000532387	0.0260537	Eps8l1	2310051G19Rik|4632407K17Rik|DRC3|EPS8R1	EPS8-like 1	protein-coding	O	epidermal growth factor receptor kinase substrate 8-like protein 1|EPS8-like protein 1|EPS8-related protein 1|epidermal growth factor receptor pathway substrate 8-related protein 1
144	74182	2.69703	-2.10113	0.606593	-3.46382	0.000532564	0.0260537	Gpcpd1	2310004G06Rik|2310032D16Rik|Gde5|Prei4|mKIAA1434	glycerophosphocholine phosphodiesterase 1	protein-coding	O	glycerophosphocholine phosphodiesterase GPCPD1|glycerophosphocholine phosphodiesterase GDE1 homolog|glycerophosphodiester phosphodiesterase 5|preimplantation protein 4|putative glycerophosphocholine phosphodiesterase GPCPD1|putative glycerophosphodiester phosphodiesterase 5
145	100861999	153.135	0.930319	0.26878	3.46127	0.000537636	0.0260537
146	77781	2.97637	-2.06362	0.59635	-3.46042	0.000539341	0.0260537	Epm2aip1	A930003G21Rik|mKIAA0766	EPM2A (laforin) interacting protein 1	protein-coding	O	EPM2A-interacting protein 1|laforin-interacting protein
147	67300	5.67236	-1.78774	0.516633	-3.46038	0.000539421	0.0260537	Cltc	3110065L21Rik|CHC	clathrin, heavy polypeptide (Hc)	protein-coding	O	clathrin heavy chain 1
148	12864	7.13622	-1.92133	0.555717	-3.45739	0.000545436	0.0261481	Cox6c	-	cytochrome c oxidase subunit 6C	protein-coding	O	cytochrome c oxidase subunit 6C|cytochrome c oxidase polypeptide VIc|cytochrome c oxidase subunit VIc
149	56374	3.24477	-2.03259	0.588175	-3.45576	0.000548742	0.0261481	Tmem59	1110001M20Rik|3110046P06Rik|D4Ertd20e|MTDCF1|ORF18	transmembrane protein 59	protein-coding	O	transmembrane protein 59|thymic dendritic cell-derived factor 1
150	52717	1.91764	-2.09719	0.607655	-3.45129	0.000557918	0.0264081	Anapc16	2310005G07Rik|APC16|D10Ertd641e	anaphase promoting complex subunit 16	protein-coding	O	anaphase-promoting complex subunit 16|cyclosome subunit 16
151	70911	632.019	-0.478	0.138578	-3.44933	0.000561976	0.026424	Phyhipl	4921522K17Rik|PHY2	phytanoyl-CoA hydroxylase interacting protein-like	protein-coding	O	phytanoyl-CoA hydroxylase-interacting protein-like
152	72930	3.31354	-1.94733	0.565276	-3.44492	0.000571235	0.0266827	Ppp2r2b	2900026H06Rik|6330404L05Rik|E130009M08Rik|PP2A-PR55B|PR55-BETA|SCA12	protein phosphatase 2, regulatory subunit B, beta	protein-coding	O	serine/threonine-protein phosphatase 2A 55 kDa regulatory subunit B beta isoform
153	11843	2.12889	-2.07198	0.602343	-3.43986	0.00058201	0.0270083	Arf4	-	ADP-ribosylation factor 4	protein-coding	O	ADP-ribosylation factor 4
154	107272	1.83025	-2.08913	0.607693	-3.4378	0.000586463	0.0270382	Psat1	D8Ertd814e|EPIP|PSA|Psat	phosphoserine aminotransferase 1	protein-coding	O	phosphoserine aminotransferase|endometrial progesterone-induced protein|phosphohydroxythreonine aminotransferase
155	385354	65.2635	-0.938532	0.273217	-3.43511	0.000592313	0.0271318	Frmd7	EG665849|Gm1533	FERM domain containing 7	protein-coding	O	FERM domain-containing protein 7
156	67468	7.6986	-1.81249	0.528154	-3.43174	0.000599721	0.0272752	Mmd	1200017E07Rik|1810073C06Rik|Paqr11	monocyte to macrophage differentiation-associated	protein-coding	O	monocyte to macrophage differentiation factor|monocyte to macrophage differentiation protein|progestin and adipoQ receptor family member 11|progestin and adipoQ receptor family member XI
157	619321	12.4965	1.34869	0.39318	3.4302	0.000603127	0.0272752	9530052E02Rik	-	RIKEN cDNA 9530052E02 gene	ncRNA	O	-
158	71207	5.6372	-1.78638	0.521152	-3.42775	0.000608609	0.0273489	Nudt4	4933436C10Rik|DIPP-2|DIPP2|DIPP2alpha|DIPP2beta|HDCMB47P	nudix hydrolase 4	protein-coding	O	diphosphoinositol polyphosphate phosphohydrolase 2|diadenosine 5',5'''-P1,P6-hexaphosphate hydrolase 2|nucleoside diphosphate-linked moiety X motif 4|nudix (nucleoside diphosphate linked moiety X)-type motif 4|nudix motif 4
159	19744	3.89455	-1.93404	0.565164	-3.42209	0.000621423	0.0277491	Rheb	Rheb1	Ras homolog enriched in brain	protein-coding	O	GTP-binding protein Rheb|RAS-homolog enriched in brain
160	223726	2.04939	-2.06274	0.60345	-3.41824	0.000630273	0.0278028	Mpped1	6230403M19|D15Bwg0669e	metallophosphoesterase domain containing 1	protein-coding	O	metallophosphoesterase domain-containing protein 1
161	18040	73.6784	0.747633	0.218785	3.41721	0.000632671	0.0278028	Nefm	NF-M|NF160|NF165|Nef3|Nfm	neurofilament, medium polypeptide	protein-coding	O	neurofilament medium polypeptide|160 kDa neurofilament protein|neurofilament 3, medium|neurofilament protein M|neurofilament triplet M protein|neurofilament-M
162	17005	20.7539	1.13377	0.331853	3.41648	0.000634373	0.0278028	Ltk	-	leukocyte tyrosine kinase	protein-coding	O	leukocyte tyrosine kinase receptor|leukocyte receptor tyrosine kinase
163	347740	10.9197	-1.62449	0.475989	-3.41287	0.000642816	0.0279999	Norad	1810005K14Rik|2900097C17Rik|4930563C06Rik	non-coding RNA activated by DNA damage	ncRNA	O	-
164	100862328	6.7927	1.50949	0.442591	3.41057	0.000648264	0.0280651
165	53331	3.09884	-2.00886	0.58952	-3.40762	0.00065531	0.0281982	Stx7	Syn7	syntaxin 7	protein-coding	O	syntaxin-7
166	19056	5.96809	-1.81997	0.534784	-3.4032	0.000666026	0.0283811	Ppp3cb	1110063J16Rik|Calnb|CnAbeta|Cnab	protein phosphatase 3, catalytic subunit, beta isoform	protein-coding	O	serine/threonine-protein phosphatase 2B catalytic subunit beta isoform|CAM-PRP catalytic subunit|CNA beta|PP2BA beta
167	100125931	461.824	-0.667054	0.196044	-3.40257	0.000667554	0.0283811	Phtf1os	A130049A11Rik	putative homeodomain transcription factor 1, opposite strand	ncRNA	O	Phtf1 opposite strand transcript
168	100503750	13.7851	1.24469	0.366199	3.39894	0.000676467	0.0284911
169	215113	60.2802	0.90413	0.266161	3.39693	0.00068147	0.0284911	Slc43a2	7630402D21Rik|Lat4	solute carrier family 43, member 2	protein-coding	O	large neutral amino acids transporter small subunit 4|L-type amino L-acid transporter 4|L-type amino acid transporter 4
170	67117	3.78446	-1.98065	0.583532	-3.39424	0.000688188	0.0284911	Dynlt3	2310075M16Rik|Tcte1l	dynein light chain Tctex-type 3	protein-coding	O	dynein light chain Tctex-type 3|protein 91/23
171	53599	2.27026	-1.99892	0.589129	-3.39301	0.000691298	0.0284911	Cd164	A115|A24|MGC-24|MSSP	CD164 antigen	protein-coding	O	sialomucin core protein 24|MGC-24v|MUC-24|c-Myc binding protein|endolyn|multi-glycosylated core protein 24
172	74364	39.6783	1.16743	0.344082	3.39288	0.000691616	0.0284911	4931431C16Rik	-	RIKEN cDNA 4931431C16 gene	ncRNA	O	-
173	53379	13.5998	-1.3691	0.403824	-3.39034	0.000698051	0.0284911	Hnrnpa2b1	9130414A06Rik|Hnrpa2|Hnrpa2b1|hnrnp-A	heterogeneous nuclear ribonucleoprotein A2/B1	protein-coding	O	heterogeneous nuclear ribonucleoproteins A2/B1|heterogenous nuclear ribonucleoprotein A2/B1|hnRNP A2/B1
174	383563	4.62904	1.69122	0.49902	3.38908	0.000701279	0.0284911	Gpr25	Gm1300	G protein-coupled receptor 25	protein-coding	O	probable G-protein coupled receptor 25
175	19651	198.107	-0.707431	0.208791	-3.38823	0.000703461	0.0284911	Rbl2	PRB2|RBR-2|Rb2|p130	RB transcriptional corepressor like 2	protein-coding	O	retinoblastoma-like protein 2|130 kDa retinoblastoma-associated protein|retinoblastoma-like 2|retinoblastoma-related protein 2
176	12465	3.06813	-2.04284	0.603115	-3.38714	0.000706257	0.0284911	Cct5	CCT-epsilon|Ccte|TCP-1-epsilon|TCPE|mKIAA0098	chaperonin containing Tcp1, subunit 5 (epsilon)	protein-coding	O	T-complex protein 1 subunit epsilon
177	329160	10.8251	1.38322	0.4088	3.38362	0.000715363	0.0286954	9130024F11Rik	B530002L08|EG329160	RIKEN cDNA 9130024F11 gene	ncRNA	O	-
178	216440	24.3614	0.939804	0.278333	3.37655	0.000734012	0.029278	Os9	4632413K17Rik	amplified in osteosarcoma	protein-coding	O	protein OS-9|osteosarcoma amplified 9
179	100502849	57.3129	0.943038	0.279602	3.37278	0.000744128	0.029475	Gm19412	-	predicted gene, 19412	ncRNA	O	-
180	100861629	651.39	-0.603314	0.178939	-3.37163	0.000747254	0.029475
181	16579	4.31923	-1.81607	0.539086	-3.3688	0.000754964	0.0295785	Kifap3	KAP-3|KAP3|SMAP	kinesin-associated protein 3	protein-coding	O	kinesin-associated protein 3
182	269261	9.48942	-1.77866	0.528412	-3.36605	0.000762536	0.0295785	Rpl12	E430018F03	ribosomal protein L12	protein-coding	O	60S ribosomal protein L12
183	68310	673.771	-0.671683	0.199575	-3.36556	0.000763894	0.0295785	Zmym1	5830412B09Rik	zinc finger, MYM domain containing 1	protein-coding	O	zinc finger MYM-type protein 1
184	108071	2.28022	-2.03941	0.606137	-3.3646	0.000766541	0.0295785	Grm5	6430542K11Rik|Glu5R|Gprc1e|mGluR5|mGluR5b	glutamate receptor, metabotropic 5	protein-coding	O	metabotropic glutamate receptor 5|G protein-coupled receptor GRM5|G protein-coupled receptor, family C, group 1, member E|metabotropic glutamate receptor subtype 5b|metabotropic glutamate receptor type 5
185	100861843	90.3681	0.917419	0.273237	3.3576	0.000786228	0.0296747
186	100862017	177.568	0.69849	0.208066	3.35706	0.000787749	0.0296747
187	214058	338.232	-0.751775	0.223945	-3.35696	0.000788034	0.0296747	Megf11	2410080H04Rik|D130061K05	multiple EGF-like-domains 11	protein-coding	O	multiple epidermal growth factor-like domains protein 11|multiple EGF-like domains protein 11
188	170729	34.8358	1.14668	0.341598	3.35681	0.00078847	0.0296747	Scrt1	-	scratch family zinc finger 1	protein-coding	O	transcriptional repressor scratch 1|SCRT|mScrt|scratch 1|scratch homolog 1, zinc finger protein
189	20364	11.2303	-1.94782	0.580623	-3.35471	0.000794487	0.0296747	Selenow	Sepw1|selW	selenoprotein W	protein-coding	O	selenoprotein W|selenoprotein W, muscle 1
190	14660	8.72843	-1.38649	0.413514	-3.35294	0.000799571	0.0296747	Gls	6330442B14|B230365M23Rik	glutaminase	protein-coding	O	glutaminase kidney isoform, mitochondrial
191	100504641	251.409	0.671547	0.20033	3.3522	0.000801715	0.0296747	1700101I11Rik	-	RIKEN cDNA 1700101I11 gene	ncRNA	O	-
192	66323	25.7346	0.971909	0.289954	3.35194	0.000802471	0.0296747	1700001K19Rik	-	RIKEN cDNA 1700001K19 gene	protein-coding	O	uncharacterized protein LOC66323
193	20729	3.64203	-1.95071	0.582397	-3.34944	0.000809738	0.0297718	Spin1	Spin	spindlin 1	protein-coding	O	spindlin-1|30000 Mr metaphase complex|SSEC P|spindlin1
194	66302	89.6183	-0.835418	0.249585	-3.34723	0.000816235	0.0297718	Rmdn1	Fam82b|RMD-1	regulator of microtubule dynamics 1	protein-coding	O	regulator of microtubule dynamics protein 1|family with sequence similarity 82, member B|microtubule-associated protein
195	66945	4.60465	-1.80462	0.539216	-3.34674	0.000817676	0.0297718	Sdha	1500032O14Rik|2310034D06Rik|4921513A11|FP|SDH2|SDHF	succinate dehydrogenase complex, subunit A, flavoprotein (Fp)	protein-coding	O	succinate dehydrogenase [ubiquinone] flavoprotein subunit, mitochondrial|flavoprotein subunit of complex II
196	81898	6.44682	-1.58102	0.472751	-3.34429	0.000824925	0.0298825	Sf3b1	155kDa|2810001M05Rik|Prp10|SAP155|SF3b155|TA-8|Targ4	splicing factor 3b, subunit 1	protein-coding	O	splicing factor 3B subunit 1|SAP 155|pre-mRNA-splicing factor SF3b 155 kDa subunit|spliceosome-associated protein 155|splicing factor 3b, subunit 1, 155 kDa|transforming growth factor alpha regulated gene 4
197	19921	16.7416	-1.91045	0.571882	-3.34064	0.000835841	0.029917	Rpl19	-	ribosomal protein L19	protein-coding	O	60S ribosomal protein L19
198	56403	2.27595	-2.01972	0.605441	-3.33595	0.000850084	0.029917	Syncrip	2610109K23Rik|4632417O19Rik|GRY-RBP|Nsap1|Nsap1l|hnRNP Q|pp68	synaptotagmin binding, cytoplasmic RNA interacting protein	protein-coding	O	heterogeneous nuclear ribonucleoprotein Q|NS1-associated protein 1|RRM RNA binding protein GRY-RBP|glycine- and tyrosine-rich RNA-binding protein|hnRNP-Q
199	230908	5.74829	-1.61072	0.482904	-3.33549	0.000851492	0.029917	Tardbp	1190002A23Rik|TDP-43|Tdp43	TAR DNA binding protein	protein-coding	O	TAR DNA-binding protein 43
200	56421	70.341	-0.588241	0.176474	-3.33331	0.000858196	0.029917	Pfkp	1200015H23Rik|9330125N24Rik|ATP-PFK|PFK-C|PFK-P	phosphofructokinase, platelet	protein-coding	O	ATP-dependent 6-phosphofructokinase, platelet type|6-phosphofructokinase type C|ATP:D-fructose 6-phosphate 1-phosphotransferase|phosphofructo-1-kinase isozyme C|phosphofructokinase 1|phosphohexokinase
201	100862070	46.6367	0.990641	0.297237	3.33283	0.000859665	0.029917
202	21832	25.9509	1.11463	0.334445	3.33279	0.000859811	0.029917	Thpo	Mgdf|Ml|Mpllg|Tpo	thrombopoietin	protein-coding	O	thrombopoietin|C-mpl ligand|megakaryocyte colony-stimulating factor|megakaryocyte growth and development factor|myeloproliferative leukemia virus oncogene ligand
203	17153	6.17744	-1.82686	0.548196	-3.33249	0.000860731	0.029917	Mal	Mpv17|Vip17	myelin and lymphocyte protein, T cell differentiation protein	protein-coding	O	myelin and lymphocyte protein|T-lymphocyte maturation-associated protein
204	75553	202.229	-0.686694	0.206115	-3.33161	0.000863446	0.029917	Zc3h14	1010001P15Rik|1700016A15Rik|2700069A02Rik	zinc finger CCCH type containing 14	protein-coding	O	zinc finger CCCH domain-containing protein 14
205	20823	43.3767	-0.990852	0.297419	-3.3315	0.000863801	0.029917	Ssb	SS-B	small RNA binding exonuclease protection factor La	protein-coding	O	lupus La protein homolog|La protein|Lupus LA protein homolog (LA ribonucleoprotein) (LA autoantigen homolog)|Sjogren syndrome antigen B|autoantigen La|la autoantigen homolog|la ribonucleoprotein
206	11947	41.4314	-1.25927	0.378372	-3.32812	0.000874342	0.0301351	Atp5b	Atp5f1b	ATP synthase, H+ transporting mitochondrial F1 complex, beta subunit	protein-coding	O	ATP synthase subunit beta, mitochondrial|ATP synthase F1 subunit beta|ATP synthase, H+ transporting mitochondrial F1 complex, alpha subunit|mitochondrial ATP synthase, H+ transporting F1 complex beta subunit
207	73368	12.2139	1.28451	0.386334	3.32486	0.000884621	0.0302468	Col20a1	1700051I12Rik	collagen, type XX, alpha 1	protein-coding	O	collagen alpha-1(XX) chain
208	13864	45.1688	0.804382	0.242001	3.32388	0.000887753	0.0302468	Nr2f6	COUP-TF3|EAR2|Erbal2	nuclear receptor subfamily 2, group F, member 6	protein-coding	O	nuclear receptor subfamily 2 group F member 6|COUP transcription factor 3|EAR-2|V-erbA-related protein 2|avian erythroblastic leukemia viral (v-erb-a) oncogene homolog-like 2
209	22589	4.94727	-1.82575	0.549418	-3.32306	0.000890363	0.0302468	Atrx	4833408C14Rik|ATR2|DXHXS6677E|HP1-BP38|Hp1bp2|Hp1bp38|MRXS3|RAD54L|Rad54|XH2|Xnp|ZNF-HX	ATRX, chromatin remodeler	protein-coding	O	transcriptional regulator ATRX|ATP-dependent helicase ATRX|HP1 alpha-interacting protein|X-linked nuclear protein|heterochromatin protein 2
210	328918	60.5668	-0.75761	0.228142	-3.32078	0.000897652	0.0303492	Zscan30	C230097I24Rik|Gm754|Zfp397os	zinc finger and SCAN domain containing 30	protein-coding	O	zinc finger and SCAN domain-containing protein 30|zinc finger protein 397 opposite strand
211	100861840	7.72514	1.45336	0.438644	3.3133	0.000922019	0.0309929
212	18704	29.2102	-0.999854	0.301978	-3.31101	0.000929591	0.0309929	Pik3c2a	Cpk-m|PI3KC2	phosphatidylinositol-4-phosphate 3-kinase catalytic subunit type 2 alpha	protein-coding	O	phosphatidylinositol 4-phosphate 3-kinase C2 domain-containing subunit alpha|PI3K-C2-alpha|p170|phosphatidylinositol 3-kinase, C2 domain containing, alpha polypeptide|phosphoinositide 3-kinase-C2-alpha|ptdIns-3-kinase C2 subunit alpha
213	100503730	275.457	-0.912895	0.27572	-3.31095	0.000929787	0.0309929	Gm19860	-	predicted gene, 19860	ncRNA	O	-
214	217166	1688.71	0.466698	0.141017	3.30952	0.000934554	0.0310062	Nr1d1	A530070C09Rik	nuclear receptor subfamily 1, group D, member 1	protein-coding	O	nuclear receptor subfamily 1 group D member 1|EAR-1|REV-ERBalpha|Rev-ErbA-alpha protein|V-erbA-related protein 1|nuclear receptor protein|orphan nuclear receptor|rev-erb alpha|rev-erbA alpha
215	320466	321.181	0.804629	0.243285	3.30735	0.000941823	0.0311021	A230103J11Rik	-	RIKEN cDNA A230103J11 gene	ncRNA	O	-
216	320135	22.8758	-0.937172	0.283486	-3.30589	0.000946762	0.0311204	BC049715	-	cDNA sequence BC049715	protein-coding	O	uncharacterized protein C12orf60 homolog
217	19122	10.8936	-1.58171	0.478931	-3.30258	0.000957992	0.0313444	Prnp	CD230|PrP|PrP<C>|PrPC|PrPSc|Prn-i|Prn-p|Sinc|prP27-30|prP33-35C	prion protein	protein-coding	O	major prion protein
218	100504523	843.437	-0.780201	0.236509	-3.29882	0.000970913	0.0315017	Gm20266	-	predicted gene, 20266	ncRNA	O	-
219	100861697	431.243	-0.687453	0.208407	-3.2986	0.000971672	0.0315017
220	18477	5.45938	-1.72457	0.523189	-3.29626	0.000979803	0.0316209	Prdx1	MSP23|NkefA|OSF-3|OSF3|PAG|Paga|PrdxI|PrxI|TDX2|TPxA|Tdpx2|prx1	peroxiredoxin 1	protein-coding	O	peroxiredoxin-1|Trx dependent peroxide reductase 2|macrophage 23 Kd stress protein|macrophage 23 kDa stress protein|macrophage 23kDa stress protein|macrophase stress protein 22kDa|macrophase stress protein 23 kd|osteoblast-specific factor 3|proliferation-associated gene A|thioredoxin peroxidase 2|thioredoxin-dependent peroxide reductase 2|thioredoxin-dependent peroxiredoxin 1
221	216965	5.37982	-1.65316	0.502033	-3.29293	0.000991502	0.0318537	Taok1	2810468K05Rik|D130018F14Rik|Map3k16|Markk|Psk2	TAO kinase 1	protein-coding	O	serine/threonine-protein kinase TAO1|serine/threonine protein kinase TAO1 homolog|thousand and one amino acid protein 1
222	100861959	565.214	-0.499928	0.152115	-3.2865	0.0010144	0.0324425
223	66234	1.94431	-1.98009	0.603414	-3.28148	0.00103265	0.0328782	Msmo1	1500001G16Rik|DESP4|ERG25|Sc4mol	methylsterol monoxygenase 1	protein-coding	O	methylsterol monooxygenase 1|C-4 methylsterol oxidase|sterol-C4-methyl oxidase|sterol-C4-methyl oxidase-like
224	12822	9.29577	1.30767	0.39892	3.27802	0.00104536	0.0331343	Col18a1	-	collagen, type XVIII, alpha 1	protein-coding	O	collagen alpha-1(XVIII) chain|alpha-1(XVIII) collagen|endostatin|procollagen, type XVIII, alpha 1
225	17847	367.246	-0.438445	0.13393	-3.27369	0.00106154	0.0334975	Usp34	A530081C03Rik|Murr2	ubiquitin specific peptidase 34	protein-coding	O	ubiquitin carboxyl-terminal hydrolase 34|U2af1-rs1 region 2|deubiquitinating enzyme 34|ubiquitin specific protease 34|ubiquitin thioesterase 34|ubiquitin thiolesterase 34|ubiquitin-specific-processing protease 34
226	16581	8.10197	-1.70343	0.520617	-3.27194	0.0010681	0.0335555	Kifc2	-	kinesin family member C2	protein-coding	O	kinesin-like protein KIFC2
227	13858	6.98436	-1.68314	0.514975	-3.26839	0.0010816	0.033722	Eps15	2410112D09Rik	epidermal growth factor receptor pathway substrate 15	protein-coding	O	epidermal growth factor receptor substrate 15|epidermal growth factor pathway substrate 15|protein AF-1p
228	100502626	41.0445	1.2005	0.367444	3.26717	0.00108629	0.033722
229	100861751	480.783	0.654908	0.200473	3.26681	0.00108765	0.033722
230	100861812	316.066	-0.637875	0.195493	-3.26291	0.00110273	0.0340409
231	224938	7.11873	-1.68738	0.517451	-3.26095	0.00111039	0.0341288	Pja2	Neurodap1|mKIAA0438	praja ring finger ubiquitin ligase 2	protein-coding	O	E3 ubiquitin-protein ligase Praja-2|E3 ubiquitin-protein ligase Praja2|RING finger protein 131|RING-type E3 ubiquitin transferase Praja-2|neurodegeneration associated protein 1|praja 2, RING-H2 motif containing|praja-2|praja2|protein carrying the RING-H2 sequence motif
232	19244	3.38598	-1.82245	0.55933	-3.25828	0.00112091	0.0342209	Ptp4a2	Prl-2	protein tyrosine phosphatase 4a2	protein-coding	O	protein tyrosine phosphatase type IVA 2|protein-tyrosine phosphatase of regenerating liver 2
233	12419	3.78633	-1.86239	0.571899	-3.2565	0.00112795	0.0342209	Cbx5	2610029O15Rik|HP1|Hp1a|Hp1alpha	chromobox 5	protein-coding	O	chromobox protein homolog 5|HP1 alpha|chromobox homolog 5|heterochromatin protein 1 alpha|heterochromatin protein 1 homolog alpha|mHP1(alpha)
234	55949	4.81698	-1.91986	0.589661	-3.25588	0.00113043	0.0342209	Eef1b2	2810017J07Rik|EF-1-beta|Eef1b	eukaryotic translation elongation factor 1 beta 2	protein-coding	O	elongation factor 1-beta|eukaryotic translation elongation factor 1-beta homolog
235	100862140	64.2186	0.89348	0.274545	3.2544	0.00113632	0.0342209
236	14688	10.5009	-1.52404	0.468437	-3.25346	0.00114009	0.0342209	Gnb1	Gnb-1|Hg2a	guanine nucleotide binding protein (G protein), beta 1	protein-coding	O	guanine nucleotide-binding protein G(I)/G(S)/G(T) subunit beta-1|guanine nucleotide binding protein, beta 1|heterotrimeric guanine nucleotide-binding protein 2a|transducin beta chain 1
237	319277	2.84307	-1.83694	0.564719	-3.25283	0.0011426	0.0342209	Washc4	A230046K03Rik|Kiaa1033|mKIAA1033	WASH complex subunit 4	protein-coding	O	WASH complex subunit 4|WASH complex subunit 7|WASH complex subunit SWIP
238	100861951	217.991	-0.632641	0.194556	-3.25171	0.00114712	0.0342209
239	100504381	10.4395	1.36547	0.420183	3.2497	0.00115529	0.0343202	Gm17276	-	predicted gene, 17276	ncRNA	O	-
240	26943	4.09915	-1.67845	0.516814	-3.24769	0.00116348	0.0343492	Serinc3	AIGP1|DIFF33|TMS-1|Tde1	serine incorporator 3	protein-coding	O	serine incorporator 3|AIGP-1|axotomy-induced glyco/Golgi protein 1|axotomy-induced glycoprotein 1|membrane protein TMS-1|tumor differentially expressed 1|tumor differentially expressed protein 1
241	56468	3.13101	-1.86462	0.574244	-3.24708	0.00116594	0.0343492	Socs5	1810018L08Rik|Cish5|mKIAA0671	suppressor of cytokine signaling 5	protein-coding	O	suppressor of cytokine signaling 5|SOCS-5|cytokine inducible SH2-containing protein 5
242	100861703	1244.74	-0.66236	0.20433	-3.24162	0.00118853	0.0348702
243	13175	10.8814	-1.41081	0.435428	-3.24004	0.00119511	0.0348764	Dclk1	1700113D08Rik|2810480F11Rik|Click-I|Cpg16|Dcamkl1|Dcl|Dclk|mKIAA0369	doublecortin-like kinase 1	protein-coding	O	serine/threonine-protein kinase DCLK1|CLICK-I beta|doublecortin and calcium/calmodulin-dependent protein kinase-like 1|doublecortin-like and CAM kinase-like 1
244	234889	3.73591	-1.77912	0.549333	-3.23869	0.00120079	0.0348764	Gucy1a2	6330407I18Rik|A230060L24Rik	guanylate cyclase 1, soluble, alpha 2	protein-coding	O	guanylate cyclase soluble subunit alpha-2
245	76820	2.59163	-1.87704	0.57982	-3.23728	0.00120675	0.0348764	Cyria	2410157M17Rik|9630047E15|D12Ertd553e|Fam49a	CYFIP related Rac1 interactor A	protein-coding	O	CYFIP-related Rac1 interactor A|family with sequence similarity 49, member A|family with sequence similarity 49, member B|protein FAM49A
246	17724	370.205	-1.77791	0.549266	-3.23689	0.00120839	0.0348764	mt-Rnr1	-	s-rRNA	rRNA	O	-
247	12653	29.2246	0.981904	0.30356	3.23463	0.00121799	0.0350111	Chgb	Scg-1|cgB|sgI	chromogranin B	protein-coding	O	secretogranin-1|secretogranin I
248	20614	41.8596	-1.53226	0.474389	-3.22996	0.00123809	0.0353626	Snap25	Bdr|GENA70|SNAP-25|SUP|sp	synaptosomal-associated protein 25	protein-coding	O	synaptosomal-associated protein 25|blind drunk|super protein|synaptosomal-associated 25 kDa protein|synaptosomal-associated protein, 25 kDa
249	192199	8.64111	-1.58476	0.490718	-3.22947	0.00124018	0.0353626	Rspo1	R-spondin|Rspondin	R-spondin 1	protein-coding	O	R-spondin-1|R-spondin homolog|cristin-3|cysteine-rich and single thrombospondin domain-containing protein 3|mCristin-3|roof plate-specific spondin-1|thrombospondin type 1 domain containing gene Rspondin
250	69120	19.0431	1.0454	0.323975	3.22679	0.00125185	0.0355526	1810021B22Rik	-	RIKEN cDNA 1810021B22 gene	ncRNA	O	-
251	104215	134.786	-0.574928	0.17847	-3.22142	0.00127556	0.0360816	Rhoq	Arhq|TC10A|Tc10	ras homolog family member Q	protein-coding	O	rho-related GTP-binding protein RhoQ|ras homolog gene family, member Q|ras-like protein TC10|ras-related GTP-binding protein TC10|small GTPase Tc10
252	20822	7.5374	-1.37174	0.426096	-3.21932	0.00128496	0.0362033	Ro60	1810007I17Rik|A530054J02Rik|SS-A/Ro|Ssa|Ssa2|Trove2	Ro60, Y RNA binding protein	protein-coding	O	RNA-binding protein Ro60|60 kDa SS-A/Ro ribonucleoprotein|60 kDa Ro protein|60 kDa ribonucleoprotein Ro|Sjogren syndrome antigen A2|TROVE domain family, member 2|roRNP
253	67788	2.49428	-1.93076	0.600086	-3.21747	0.00129325	0.036222	Sfr1	6330577E15Rik|Meir5	SWI5 dependent recombination repair 1	protein-coding	O	swi5-dependent recombination DNA repair protein 1 homolog|DNA repair protein Sfr1|meiosis protein 5 homolog
254	76982	9.73714	-1.61056	0.500799	-3.21599	0.00129996	0.036222	Vxn	3110035E14Rik	vexin	protein-coding	O	vexin|uncharacterized protein C8orf46 homolog
255	65019	4.35996	-1.88237	0.585442	-3.2153	0.00130307	0.036222	Rpl23	2810009A01Rik	ribosomal protein L23	protein-coding	O	60S ribosomal protein L23
256	19172	2.2276	-1.94904	0.606379	-3.21422	0.00130797	0.036222	Psmb4	Pros-27	proteasome (prosome, macropain) subunit, beta type 4	protein-coding	O	proteasome subunit beta type-4|low molecular mass protein 3|macropain beta chain|multicatalytic endopeptidase complex beta chain|proteasome beta chain|proteasome chain 3
257	67089	1.86531	-1.94592	0.605821	-3.21204	0.00131797	0.036222	Psmc6	2300001E01Rik	proteasome (prosome, macropain) 26S subunit, ATPase, 6	protein-coding	O	26S proteasome regulatory subunit 10B|26S protease regulatory subunit 10B|26S protease regulatory subunit S10B|26S proteasome AAA-ATPase subunit RPT4|proteasome 26S subunit ATPase 6|proteasome subunit p42
258	105203	81.8549	-0.636701	0.198266	-3.21135	0.00132113	0.036222	Tasor2	Fam208b|Pap20|mKIAA2006	transcription activation suppressor family member 2	protein-coding	O	protein TASOR 2|PBR associated protein|family with sequence similarity 208, member B|peripheral benzodiazepine receptor-associated protein 20|peripherial benzodiazepine receptor associated protein|protein FAM208B
259	67057	3.90337	-1.88742	0.587743	-3.2113	0.00132134	0.036222	Yaf2	2810021M11Rik	YY1 associated factor 2	protein-coding	O	YY1-associated factor 2
260	50884	7.29462	-1.57714	0.492636	-3.20144	0.00136742	0.0373411	Nckap1	H19|Hem-2|Hem2|Nap1|mKIAA0587|mh19|p125Nap1	NCK-associated protein 1	protein-coding	O	nck-associated protein 1|brain protein H19|membrane-associated protein HEM-2
261	67952	6.57944	-1.61803	0.505855	-3.1986	0.00138097	0.0374934	Tomm20	1810060K07Rik|Gm19268|MAS20|MOM19|TOM20|mKIAA0016	translocase of outer mitochondrial membrane 20	protein-coding	O	mitochondrial import receptor subunit TOM20 homolog|mitochondrial 20 kDa outer membrane protein|outer mitochondrial membrane receptor Tom20|translocase of outer mitochondrial membrane 20 homolog
262	93736	4.44903	-1.65144	0.516389	-3.19806	0.00138356	0.0374934	Aff4	AF5Q31|Alf4|Laf4l|MCEF	AF4/FMR2 family, member 4	protein-coding	O	AF4/FMR2 family member 4|ALL1 fused gene from 5q31
263	66416	2.41843	-1.91545	0.599472	-3.19524	0.00139716	0.0376635	Ndufa7	14.5kDa|2400007M02Rik|CI-B14.5a	NADH:ubiquinone oxidoreductase subunit A7	protein-coding	O	NADH dehydrogenase [ubiquinone] 1 alpha subcomplex subunit 7|NADH dehydrogenase (ubiquinone) 1 alpha subcomplex, 7 (B14.5a)|NADH-ubiquinone oxidoreductase subunit B14.5a|complex I-B14.5a
264	118452	5.00815	-1.79491	0.561864	-3.19456	0.00140045	0.0376635	Baalc	2810457D07Rik	brain and acute leukemia, cytoplasmic	protein-coding	O	brain and acute leukemia cytoplasmic protein
265	26556	2.34883	-1.93948	0.607402	-3.19307	0.00140767	0.037715	Homer1	PSD-Zip45|SYN47|Ves-1|homer-1|vesl-1	homer scaffolding protein 1	protein-coding	O	homer protein homolog 1|VASP/Ena-related gene up-regulated during seizure and LTP 1|homer homolog 1|homer, neuronal immediate early gene, 1|immediate early gene protein Homer1A
266	100862023	138.991	0.601139	0.188337	3.19182	0.00141378	0.0377363
267	29819	2.3358	-1.93477	0.60726	-3.18606	0.00144223	0.0382837	Stau2	-	staufen double-stranded RNA binding protein 2	protein-coding	O	double-stranded RNA-binding protein Staufen homolog 2|staufen (RNA binding protein) homolog 2|staufen 2
268	110962	6.971	1.45588	0.457287	3.18373	0.00145393	0.0382837	Mbd6	D10Wsu93e	methyl-CpG binding domain protein 6	protein-coding	O	methyl-CpG-binding domain protein 6|methyl-CpG-binding protein MBD6
269	76808	5.24676	-1.82107	0.572426	-3.18132	0.00146608	0.0382837	Rpl18a	2510019J09Rik	ribosomal protein L18A	protein-coding	O	60S ribosomal protein L18a
270	67329	73.3262	0.572238	0.179898	3.1809	0.00146821	0.0382837	1700018L02Rik	-	RIKEN cDNA 1700018L02 gene	ncRNA	O	-
271	100862008	266.583	-0.432639	0.136024	-3.1806	0.00146969	0.0382837
272	59050	62.0701	-0.812797	0.255624	-3.17966	0.00147448	0.0382837	Nsa2	5730427N09Rik|LNR42|Nsa2p|Tinp1|Yr29	NSA2 ribosome biogenesis homolog	protein-coding	O	ribosome biogenesis protein NSA2 homolog|L-name related protein|L-name-related protein 42|TGF-beta-inducible nuclear protein 1
273	74340	2.17899	-1.92747	0.606477	-3.17815	0.00148217	0.0382837	Ahcyl2	4631427C17Rik|Adohcyase3|mKIAA0828	S-adenosylhomocysteine hydrolase-like 2	protein-coding	O	putative adenosylhomocysteinase 3|S-adenosyl-L-homocysteine hydrolase 3|S-adenosylhomocysteine hydrolase-like protein 2|adenosylhomocysteinase 3|clone MNCb-5555|long-IRBIT
274	15504	2.10302	-1.92937	0.607191	-3.17753	0.00148535	0.0382837	Dnajb3	Hsj3|MSJ-1|Msj1	DnaJ heat shock protein family (Hsp40) member B3	protein-coding	O	dnaJ homolog subfamily B member 3|DnaJ (Hsp40) homolog, subfamily B, member 3|HSJ-3|dnaJ protein homolog 3|heat shock protein J3|heat shock protein, DNAJ-like 3
275	18536	12.8143	-1.12931	0.355513	-3.17658	0.00149024	0.0382837	Pcm1	2600002H09Rik|9430077F19Rik|C030044G17Rik	pericentriolar material 1	protein-coding	O	pericentriolar material 1 protein|PCM-1|mPCM-1|pericentriolar material gene 1
276	11789	10.19	-1.35702	0.427417	-3.17493	0.00149872	0.0382837	Apc	CC1|Min|mAPC	APC, WNT signaling pathway regulator	protein-coding	O	adenomatous polyposis coli protein|adenomatosis polyposis coli|multiple intestinal neoplasia
277	18751	15.922	-1.0581	0.333275	-3.17486	0.00149906	0.0382837	Prkcb	PKC-B|PKC-Beta|Pkcb|Prkcb1|Prkcb2	protein kinase C, beta	protein-coding	O	protein kinase C beta type|protein kinase C beta-II|protein kinase C, beta 1
278	20115	7.58153	-1.72141	0.54236	-3.17392	0.00150396	0.0382837	Rps7	Mtu|Rps7A|S7	ribosomal protein S7	protein-coding	O	40S ribosomal protein S7
279	27058	2.64978	-1.90956	0.601656	-3.17384	0.00150439	0.0382837	Srp9	9kDa	signal recognition particle 9	protein-coding	O	signal recognition particle 9 kDa protein
280	13131	2.29835	-1.90224	0.599582	-3.17261	0.00151076	0.0383085	Dab1	C630028C02Rik|scm|scr|scrambler|yot	disabled 1	protein-coding	O	disabled homolog 1|yotari
281	100862040	1559.06	-0.514493	0.162294	-3.17014	0.00152367	0.0384984
282	71927	6.53797	-1.66518	0.525466	-3.16895	0.00152988	0.0385183	Itfg1	2310047C21Rik|Cda08|D8Wsu49e	integrin alpha FG-GAP repeat containing 1	protein-coding	O	T-cell immunomodulatory protein|integrin-alpha FG-GAP repeat-containing protein 1|linkin
283	70546	2.23572	-1.88526	0.595376	-3.16651	0.00154282	0.038617	Zdhhc2	5730415P04Rik|6430583A19Rik|DHHC-2	zinc finger, DHHC domain containing 2	protein-coding	O	palmitoyltransferase ZDHHC2|acyltransferase ZDHHC2|zinc finger DHHC domain-containing protein 2
284	11922	4.72605	-1.73812	0.548969	-3.16616	0.00154468	0.038617	Neurod6	Atoh2|Math-2|Math2|Nex|Nex1m|bHLHa2	neurogenic differentiation 6	protein-coding	O	neurogenic differentiation factor 6|atonal homolog 2|helix-loop-helix protein mATH-2|protein NEX-1|protein atonal homolog 2
285	66660	4.57139	-1.6499	0.521588	-3.16321	0.00156037	0.0388724	Sltm	5730455C01Rik|5730555F13Rik|9130215G10Rik|Met	SAFB-like, transcription modulator	protein-coding	O	SAFB-like transcription modulator|SAF-like transcription modulator|modulator of estrogen induced transcription
286	767812	50.2803	-0.795764	0.251902	-3.15902	0.00158299	0.039298	AA474408	-	expressed sequence AA474408	unknown	O	-
287	77605	11.6723	-1.44291	0.456911	-3.15798	0.00158868	0.0393019	H2az2	C530002L11Rik|H2A.Z2|H2a.z-2|H2afv|H2av|Tg(Wnt1-cre)11Rth|Wnt1-Cre|Wnt1::Cre|Wnt1cre	H2A.Z histone variant 2	protein-coding	O	histone H2A.V|H2A histone family, member V|H2A.Z variant histone 2|histone H2A.F/Z
288	329178	6.13593	-1.49597	0.4741	-3.15538	0.0016029	0.0395159	Unc80	C030018G13Rik|C230061B10Rik|UNC-80	unc-80, NALCN activator	protein-coding	O	protein unc-80 homolog|NALCN channel associated protein|unc-80 homolog
289	58810	4.29852	-1.76612	0.560871	-3.14888	0.00163895	0.040124	Akr1a1	2610201A18Rik|Akr1a4	aldo-keto reductase family 1, member A1 (aldehyde reductase)	protein-coding	O	aldo-keto reductase family 1 member A1|alcohol dehydrogenase|aldehyde reductase|aldo-keto reductase family 1, member A4 (aldehyde reductase)|glucuronate reductase|glucuronolactone reductase
290	14415	3.50332	-1.81158	0.575335	-3.14874	0.00163979	0.040124	Gad1	EP10|Gad-1	glutamate decarboxylase 1	protein-coding	O	glutamate decarboxylase 1|67 kDa glutamic acid decarboxylase|glutamic acid decarboxylase 1
291	78185	21.7329	0.970081	0.308225	3.14731	0.00164781	0.040124	Flicr	4930524L23Rik|Ppp1r3fos	Foxp3 regulating long intergenic noncoding RNA	ncRNA	O	Ppp1r3f opposite strand transcript|protein phosphatase 1, regulatory subunit 3F, opposite strand
292	54722	32.9237	-0.80994	0.257443	-3.14609	0.00165468	0.040124	Gsdme	2310037D07Rik|4932441K13Rik|Dfna5|Dfna5h|EG14210|Fin15	gasdermin E	protein-coding	O	gasdermin-E|deafness associated tumor suppressor|deafness, autosomal dominant 5 homolog|non-syndromic hearing impairment protein 5 homolog
293	100503620	45.6432	1.03255	0.328221	3.14589	0.00165582	0.040124	Gm15337	-	predicted gene 15337	ncRNA	O	-
294	13007	7.02364	-1.7436	0.554636	-3.14369	0.0016683	0.0402021	Csrp1	CRP1|Csrp	cysteine and glycine-rich protein 1	protein-coding	O	cysteine and glycine-rich protein 1|CRP|cysteine rich protein 1
295	17957	6.88391	-1.53722	0.489041	-3.14333	0.00167037	0.0402021	Napb	Brp14|E161|I47|SNARE|b-SNAP	N-ethylmaleimide sensitive fusion protein attachment protein beta	protein-coding	O	beta-soluble NSF attachment protein|N-ethylmaleimide-sensitive factor attachment protein beta|SNAP-beta|brain protein 14|brain protein I47
296	100037262	190.35	0.449114	0.143055	3.13944	0.00169272	0.0406023	Gm12359	-	predicted gene 12359	ncRNA	O	-
297	319670	672.824	-0.501457	0.159807	-3.13788	0.00170173	0.040681	Eml5	C130068M19Rik	echinoderm microtubule associated protein like 5	protein-coding	O	echinoderm microtubule-associated protein-like 5|EMAP-5
298	22342	14.9761	1.02278	0.326089	3.1365	0.0017098	0.0407368	Lin7b	LIN-7B|MALS-2|Veli2	lin-7 homolog B, crumbs cell polarity complex component	protein-coding	O	protein lin-7 homolog B|lin 7 homolog b|lin-7 homolog B|mammalian lin-seven protein 2|veli-2|vertebrate homolog of C. elegans Lin-7 type 2|vertebrate lin-7 homolog 2
299	98415	2.39159	-1.9047	0.60766	-3.13449	0.00172153	0.040879	Nucks1	2700010L10Rik|8430423A01Rik|Nucks	nuclear casein kinase and cyclin-dependent kinase substrate 1	protein-coding	O	nuclear ubiquitous casein and cyclin-dependent kinase substrate 1|JC7|nuclear ubiquitous casein and cyclin-dependent kinases substrate|nuclear, casein kinase and cyclin-dependent kinase substrate
300	21843	3.49608	-1.81621	0.580078	-3.13098	0.00174223	0.0411209	Tial1	5330433G13Rik|TIAR|mTIAR	Tia1 cytotoxic granule-associated RNA binding protein-like 1	protein-coding	O	nucleolysin TIAR|TIA-1-related protein|Tial1 cytotoxic granule-associated RNA binding protein-like 1
301	225160	827.818	-0.377988	0.120732	-3.1308	0.0017433	0.0411209	Thoc1	3110002N20Rik|NMP-84	THO complex 1	protein-coding	O	THO complex subunit 1|nuclear matrix protein p84|tho1
302	77113	3.68506	-1.83898	0.588398	-3.12539	0.00177567	0.0417076	Klhl2	6030411N21Rik|8530402H02Rik|ABP-KELCH|Mav	kelch-like 2, Mayven	protein-coding	O	kelch-like protein 2
303	27276	7.96691	-1.60731	0.514391	-3.12469	0.00177992	0.0417076	Plekhb1	PHR1|Phret1|evt-1	pleckstrin homology domain containing, family B (evectins) member 1	protein-coding	O	pleckstrin homology domain-containing family B member 1|PH domain-containing family B member 1|PH domain-containing protein in retina 1|evectin-1|pleckstrin homology domain retinal protein 1
304	14800	13.2158	-1.3563	0.434233	-3.12343	0.00178756	0.041749	Gria2	GluA2|GluR-B|Glur-2|Glur2|gluR-K2	glutamate receptor, ionotropic, AMPA2 (alpha 2)	protein-coding	O	glutamate receptor 2|AMPA selective glutamate receptor|AMPA-selective glutamate receptor 2|glutamate receptor B|glutamate receptor ionotropic, AMPA 2
305	17184	14.5432	-1.76003	0.563833	-3.12154	0.00179906	0.0418798	Matr3	1110061A14Rik|2810017I02Rik|D030046F20Rik|mKIAA0723	matrin 3	protein-coding	O	matrin-3
306	20430	403.54	-0.483842	0.155164	-3.11826	0.00181923	0.0420045	Cyfip1	E030028J09Rik|P140SRA-1|P140sra1|Shyc|Sra-1|Sra1|l(7)1Rl|l71Rl|l7Rl1|mKIAA0068|pl-1	cytoplasmic FMR1 interacting protein 1	protein-coding	O	cytoplasmic FMR1-interacting protein 1|specifically Rac1-associated protein 1
307	192196	6.3789	-1.56147	0.500901	-3.11732	0.00182503	0.0420045	Luc7l2	4930471C18Rik|CGI59|Cgi74	LUC7-like 2 (S. cerevisiae)	protein-coding	O	putative RNA-binding protein Luc7-like 2|CGI-74-like SR-rich
308	100503670	75.6935	-0.641317	0.205732	-3.11724	0.00182554	0.0420045	Rpl5	U21RNA	ribosomal protein L5	protein-coding	O	60S ribosomal protein L5
309	20257	6.54501	-1.64546	0.527928	-3.11683	0.00182808	0.0420045	Stmn2	SCG10|Scgn10|Stmb2	stathmin-like 2	protein-coding	O	stathmin-2|superior cervical ganglion-10 protein|superiorcervical ganglia, neural specific 10
310	268709	18.7335	-1.33895	0.430073	-3.1133	0.00185006	0.0422387	Fam107a	DRR1	family with sequence similarity 107, member A	protein-coding	O	actin-associated protein FAM107A|protein FAM107A
311	100504553	124.756	-0.625646	0.200975	-3.11305	0.00185164	0.0422387
312	23859	5.38692	-1.59491	0.512481	-3.11213	0.00185742	0.0422387	Dlg2	A330103J02Rik|B230218P12Rik|B330007M19Rik|Dlgh2|Gm1197|Gm21505|PSD93	discs large MAGUK scaffold protein 2	protein-coding	O	disks large homolog 2|channel-associated protein of synapse-110|chapsyn-110|discs large MAGUK scaffold protein 2 eta|discs large MAGUK scaffold protein 2 gamma|discs, large homolog 2|postsynaptic density protein PSD-93
313	75841	139.021	-0.610021	0.19606	-3.11139	0.00186207	0.0422387	Rnf139	4930555P18Rik	ring finger protein 139	protein-coding	O	E3 ubiquitin-protein ligase RNF139|RING-type E3 ubiquitin transferase RNF139|translocation in renal carcinoma on chromosome 8 protein
314	100039672	113.412	0.88158	0.283588	3.10867	0.00187933	0.0424943	Msmp	Psmp	microseminoprotein, prostate associated	protein-coding	O	prostate-associated microseminoprotein|PC3-secreted microprotein homolog|Vmicroseminoprotein, prostate associated
315	100502906	84.5146	0.825564	0.265759	3.10644	0.00189357	0.0425626	Gm19446	-	predicted gene, 19446	ncRNA	O	-
316	214459	4.67557	-1.79838	0.579048	-3.10575	0.00189794	0.0425626	Fnbp1l	2610318I01Rik|TOCA1|toca-1	formin binding protein 1-like	protein-coding	O	formin-binding protein 1-like|transducer of Cdc42-dependent actin assembly protein 1
317	18764	13.1129	1.10438	0.355698	3.10483	0.00190387	0.0425626	Pkd2	C030034P18Rik|PC2|TRPP2	polycystin 2, transient receptor potential cation channel	protein-coding	O	polycystin-2|polycystic kidney disease 2 protein homolog|transient receptor potential cation channel subfamily P member 2
318	100862137	3270.36	0.761512	0.245297	3.10445	0.00190633	0.0425626
319	67115	9.14199	-1.60219	0.516567	-3.10161	0.00192468	0.0428378	Rpl14	3100001N19Rik|CAG-ISL-7|CTG-B33|L14	ribosomal protein L14	protein-coding	O	60S ribosomal protein L14
320	100861681	155.347	-0.558363	0.180117	-3.1	0.00193518	0.0429369
321	80913	4.94315	-1.76033	0.568219	-3.09797	0.00194852	0.0430981	Pum2	5730503J23Rik|Pumm2	pumilio RNA-binding family member 2	protein-coding	O	pumilio homolog 2|pumilio 2
322	223664	66.7904	0.8481	0.273871	3.09671	0.00195681	0.0431469	Lrrc14	E130306I01Rik|mKIAA0014	leucine rich repeat containing 14	protein-coding	O	leucine-rich repeat-containing protein 14
323	19736	7.67463	-1.60016	0.517391	-3.09274	0.00198316	0.0435436	Rgs4	ESTM48|ESTM50	regulator of G-protein signaling 4	protein-coding	O	regulator of G-protein signaling 4
324	54401	6.96313	-1.63793	0.529705	-3.09216	0.00198706	0.0435436	Ywhab	1300003C17Rik|14-3-3b	tyrosine 3-monooxygenase/tryptophan 5-monooxygenase activation protein, beta polypeptide	protein-coding	O	14-3-3 protein beta/alpha|14-3-3 protein beta|KCIP-1|protein kinase C inhibitor protein 1|tyrosine 3/tryptophan 5 -monooxygenase activation protein, beta polypeptide
325	12540	6.2247	-1.70414	0.551438	-3.09035	0.00199922	0.0436753	Cdc42	-	cell division cycle 42	protein-coding	O	cell division control protein 42 homolog|G25K GTP-binding protein|cell division cycle 42 homolog
326	67266	565.704	-0.567968	0.184039	-3.08613	0.00202782	0.0441641	Dipk1a	2900024C23Rik|Fam69a	divergent protein kinase domain 1A	protein-coding	O	divergent protein kinase domain 1A|family with sequence similarity 69, member A|protein FAM69A
327	18611	22.0516	-1.23222	0.39949	-3.08448	0.00203906	0.0442731	Pea15a	Mat1|PEA-15|Pea15|Pkcs15	proliferation and apoptosis adaptor protein 15A	protein-coding	O	astrocytic phosphoprotein PEA-15|15 kDa phosphoprotein enriched in astrocytes|mammary transforming gene 1|phosphoprotein enriched in astrocytes 15|phosphoprotein enriched in astrocytes 15A
328	13382	2.4049	-1.78832	0.580725	-3.07946	0.00207376	0.0448893	Dld	-	dihydrolipoamide dehydrogenase	protein-coding	O	dihydrolipoyl dehydrogenase, mitochondrial|branched chain alpha-keto acid dehydrogenase complex subunit E3
329	100861796	547.772	-0.455044	0.147905	-3.07659	0.00209381	0.0451856
330	56426	3.07624	-1.71983	0.559351	-3.07468	0.00210728	0.0453385	Pdcd10	2410003B13Rik|Ccm3|Tfa15|Tfar15	programmed cell death 10	protein-coding	O	programmed cell death protein 10|TF-1 cell apoptosis-related protein 15
331	20404	5.72599	-1.61603	0.526228	-3.07096	0.00213373	0.0457689	Sh3gl2	9530001L19Rik|B930049H17Rik|EEN-B1|EEN1|SH3PA|Sh3d2a	SH3-domain GRB2-like 2	protein-coding	O	endophilin-A1|SH3 domain protein 2A|SH3 domain-containing GRB2-like protein 2|SH3p4|endophilin I|endophilin-1
332	216274	108.529	-0.665969	0.216993	-3.06908	0.00214722	0.0459194	Cep290	Nphp6|b2b1454Clo|b2b1752Clo	centrosomal protein 290	protein-coding	O	centrosomal protein of 290 kDa|Bardet-Biedl syndrome 14 protein homolog|nephrocystin-6
333	11676	12.2191	-1.43744	0.468598	-3.06754	0.00215828	0.0460174	Aldoc	Aldo3|Scrg2	aldolase C, fructose-bisphosphate	protein-coding	O	fructose-bisphosphate aldolase C|brain-type aldolase|scrapie responsive gene 2|scrapie-responsive protein 2|zebrin II
334	68095	5.28367	-1.70933	0.557611	-3.06545	0.00217339	0.0462009	Ociad1	6030432N09Rik|Asrij|B230209J16Rik|Emi2|Imi2|OCIA|TPA018	OCIA domain containing 1	protein-coding	O	OCIA domain-containing protein 1|expressed during mesenchymal induction 2|induced during mesenchymal induction 2
335	100504329	3994.18	-0.692305	0.226083	-3.06217	0.00219739	0.0464593
336	65114	3.18893	-1.78943	0.584547	-3.06122	0.00220437	0.0464593	Vps35	Mem3	VPS35 retromer complex component	protein-coding	O	vacuolar protein sorting-associated protein 35|maternal embryonic message 3|vesicle protein sorting 35
337	23994	3.61554	-1.65009	0.539049	-3.06111	0.00220518	0.0464593	Dazap2	Brbp|Gcap28|Prtb|gt6-12|mKIAA0058	DAZ associated protein 2	protein-coding	O	DAZ-associated protein 2|deleted in azoospermia-associated protein 2|granule cell antiserum positive 28|proline-rich protein expressed in brain
338	114641	24.5681	-1.09481	0.357859	-3.05934	0.00221829	0.0464667	Rpl31	Dts	ribosomal protein L31	protein-coding	O	60S ribosomal protein L31
339	16494	63.7815	0.828728	0.270973	3.05834	0.00222569	0.0464667	Kcna6	Kv1.6|MK1.6	potassium voltage-gated channel, shaker-related, subfamily, member 6	protein-coding	O	potassium voltage-gated channel subfamily A member 6|voltage-gated potassium channel subunit Kv1.6
340	100862153	1096.28	-0.576512	0.188516	-3.05816	0.00222701	0.0464667
341	100038852	4179.94	-0.732137	0.239454	-3.05753	0.00223171	0.0464667	Gm1974	-	predicted gene 1974	ncRNA	O	-
342	14394	10.416	-1.4124	0.4623	-3.05515	0.00224948	0.0466997	Gabra1	GABAA-alpha1|GABAAR-alpha1|Gabra-1	gamma-aminobutyric acid (GABA) A receptor, subunit alpha 1	protein-coding	O	gamma-aminobutyric acid receptor subunit alpha-1|GABA(A) receptor subunit alpha-1|GABAA alpha 1|GABAAR alpha1
343	73133	76.5458	0.738435	0.241792	3.05401	0.00225806	0.0467411
344	20983	4.54172	-1.63077	0.534256	-3.05241	0.00227013	0.0468367	Syt4	SytIV	synaptotagmin IV	protein-coding	O	synaptotagmin-4
345	380713	20.0193	0.876645	0.287269	3.05165	0.00227587	0.0468367	Scarf1	SREC|SREC-I|mKIAA0149	scavenger receptor class F, member 1	protein-coding	O	scavenger receptor class F member 1|acetyl LDL receptor|scavenger receptor expressed by endothelial cells 1 protein
346	17992	4.98695	-1.68456	0.552603	-3.04841	0.00230057	0.0469651	Ndufa4	MLRQ	Ndufa4, mitochondrial complex associated	protein-coding	O	cytochrome c oxidase subunit NDUFA4
347	100862047	448.349	-0.532222	0.174602	-3.0482	0.00230214	0.0469651
348	20677	53.4833	0.717629	0.235435	3.0481	0.00230294	0.0469651	Sox4	Sox-4	SRY (sex determining region Y)-box 4	protein-coding	O	transcription factor SOX-4|SRY-box containing gene 4
349	74106	2.43782	-1.78336	0.585215	-3.04737	0.00230857	0.0469651	Dcaf6	1200006M05Rik|Iqwd1|PC326	DDB1 and CUL4 associated factor 6	protein-coding	O	DDB1- and CUL4-associated factor 6|IQ motif and WD repeat-containing protein 1|IQ motif and WD repeats 1|NRIP|nuclear receptor interaction protein
350	268723	2.18777	-1.82678	0.599645	-3.04643	0.00231575	0.0469766	A830039N20Rik	-	RIKEN cDNA A830039N20 gene	unknown	O	-
351	80286	4.04491	-1.73375	0.57037	-3.03969	0.00236818	0.0478205	Tusc3	N33	tumor suppressor candidate 3	protein-coding	O	tumor suppressor candidate 3|dolichyl-diphosphooligosaccharide--protein glycosyltransferase subunit TUSC3|magnesium uptake/transporter TUSC3|oligosaccharyl transferase subunit TUSC3|putative prostate cancer tumor suppressor
352	232286	3.64526	-1.68359	0.55393	-3.03936	0.00237082	0.0478205	Tmf1	7030402D04Rik|Gm153|Tmf1`	TATA element modulatory factor 1	protein-coding	O	TATA element modulatory factor|TMF|androgen receptor coactivator 160 kDa protein|androgen receptor-associated protein of 160 kDa
353	216618	11.3366	-1.31559	0.433149	-3.03728	0.00238723	0.0478806	Cfap36	2300003H10|4931428D14Rik|Ccdc104	cilia and flagella associated protein 36	protein-coding	O	cilia- and flagella-associated protein 36|coiled-coil domain containing 104|coiled-coil domain-containing protein 104
354	67120	345.973	-0.654767	0.215623	-3.03663	0.00239237	0.0478806	Ttc14	2700016E08Rik|4930434D01Rik|4931403I22Rik|4933402I15Rik|cI-44|mKIAA1980	tetratricopeptide repeat domain 14	protein-coding	O	tetratricopeptide repeat protein 14|TPR repeat protein 14
355	71254	23.967	0.918082	0.302356	3.03642	0.00239403	0.0478806	Naif1	2310007O20Rik|4933440H19Rik	nuclear apoptosis inducing factor 1	protein-coding	O	nuclear apoptosis-inducing factor 1
356	100861773	398.165	-0.400854	0.132079	-3.03496	0.00240567	0.0479782
357	233271	8.20886	-1.45752	0.480643	-3.03245	0.00242578	0.0482437	Luzp2	9330154K17Rik|D130073E01	leucine zipper protein 2	protein-coding	O	leucine zipper protein 2|leucine zipper motif 2
358	239857	6.92303	-1.53592	0.507109	-3.02878	0.00245543	0.0485265	Cadm2	2900078E11Rik|9330131D06|A830029E02Rik|Igdf4d|Igsf4d|NECL3|SynCAM 2|SynCAM2	cell adhesion molecule 2	protein-coding	O	cell adhesion molecule 2|NECL-3|immunoglobulin superfamily member 4D|immunoglobulin superfamily, member 4|nectin-like protein 3|synaptic cell adhesion molecule 2
359	67143	102.476	-0.541433	0.178789	-3.02833	0.00245907	0.0485265	Ikzf5	2610034F18Rik|PEGASUS|Zfpn1a5	IKAROS family zinc finger 5	protein-coding	O	zinc finger protein Pegasus|ikaros family zinc finger protein 5|zinc finger protein, subfamily 1A, 5
360	75617	58.69	-0.666177	0.220112	-3.02654	0.0024737	0.0485265	Rps25	2810009D21Rik	ribosomal protein S25	protein-coding	O	40S ribosomal protein S25
361	30795	129.539	-0.72156	0.238411	-3.02653	0.00247376	0.0485265	Fkbp3	25kDa|FKBP-3|FKBP25	FK506 binding protein 3	protein-coding	O	peptidyl-prolyl cis-trans isomerase FKBP3|25 kDa FK506-binding protein|25 kDa FKBP|FKBP-25|PPIase FKBP3|immunophilin FKBP25|rapamycin-selective 25 kDa immunophilin|rotamase
362	19070	3.10128	-1.77809	0.587511	-3.02648	0.00247417	0.0485265	Mob4	2610109B12Rik|Mobkl3|Phocn|Prei3	MOB family member 4, phocein	protein-coding	O	MOB-like protein phocein|MOB1, Mps One Binder kinase activator-like 3|class II mMOB1|mob1 homolog 3|mob3|mps one binder kinase activator-like 3|preimplantation protein 3
363	67983	194.946	-0.728817	0.240927	-3.02505	0.00248593	0.048623	Pdzd9	4930408O21Rik	PDZ domain containing 9	protein-coding	O	PDZ domain-containing protein 9|PDZ domain-containing protein C16orf65 homolog
364	18655	3.44162	-1.66112	0.549389	-3.02358	0.00249801	0.0486448	Pgk1	Pgk-1	phosphoglycerate kinase 1	protein-coding	O	phosphoglycerate kinase 1
365	415115	27.4675	0.862332	0.285233	3.02325	0.00250075	0.0486448	Neurl2	Neur2|Ozz|Ozz-E3	neuralized E3 ubiquitin protein ligase 2	protein-coding	O	neuralized-like protein 2|neuralized-like 2
366	668212	3.01465	-1.67628	0.554661	-3.02217	0.00250969	0.0486852	Efr3b	C030014M07Rik|mKIAA0953	EFR3 homolog B	protein-coding	O	protein EFR3 homolog B
367	20616	2.92098	-1.76055	0.582792	-3.02089	0.00252036	0.048759	Snap91	91kDa|AP180|F1-20|mKIAA0656	synaptosomal-associated protein 91	protein-coding	O	clathrin coat assembly protein AP180|91 kDa synaptosomal-associated protein|clathrin coat-associated protein AP180|phosphoprotein F1-20|synaptosomal-associated protein, 91 kDa
368	69188	184.885	-0.495064	0.163958	-3.01946	0.00253225	0.0488468	Kmt2e	1810033J14Rik|9530077A04Rik|D230038D11Rik|Mll5|NKp44L	lysine (K)-specific methyltransferase 2E	protein-coding	O	inactive histone-lysine N-methyltransferase 2E|histone-lysine N-methyltransferase MLL5|myeloid/lymphoid or mixed-lineage leukemia protein 5 homolog
369	218850	152.069	-0.718124	0.237913	-3.01843	0.00254087	0.0488468	Tasor	4732418E12|4933409E02Rik|D14Abb1e|Fam208a|MommeD6	transcription activation suppressor	protein-coding	O	protein TASOR|family with sequence similarity 208, member A|protein FAM208A|retinoblastoma-associated protein 140|transgene activation suppressor protein
370	13384	7.29902	-1.34037	0.444145	-3.01787	0.00254554	0.0488468	Mpp3	6430514B01|Dlgh3	membrane protein, palmitoylated 3 (MAGUK p55 subfamily member 3)	protein-coding	O	MAGUK p55 subfamily member 3|Mpp3 membrane protein, palmitoylated 3|discs large homolog 3
371	100862291	331.782	-0.574548	0.190509	-3.01585	0.00256256	0.0490409
372	381418	2.10342	-1.79525	0.59549	-3.01475	0.00257194	0.0490882	Ctxn2	Gm1638	cortexin 2	protein-coding	O	cortexin-2
373	74159	4.62454	-1.60726	0.533299	-3.0138	0.00257999	0.0491098	Acbd5	1300014E15Rik	acyl-Coenzyme A binding domain containing 5	protein-coding	O	acyl-CoA-binding domain-containing protein 5
374	16432	9.44416	-1.48697	0.493825	-3.01113	0.00260274	0.0493466	Itm2b	Bri|Bri2|Bricd2b|D14Sel6|E25BMM|imBRI2	integral membrane protein 2B	protein-coding	O	integral membrane protein 2B|immature BRI2|integral membrane protein 2B (E25B protein)|transmembrane protein BRI
375	70078	147.646	-0.598998	0.198955	-3.01071	0.00260634	0.0493466	Nol7	2210008F15Rik|5730556I21Rik|NOP27|RARG-1	nucleolar protein 7	protein-coding	O	nucleolar protein 7
376	22661	2.66964	-1.79585	0.59687	-3.00878	0.00262303	0.0495306	Zfp148	2210405J08Rik|BERF-1|BFCOL1|ZBP-89|Znf148	zinc finger protein 148	protein-coding	O	zinc finger protein 148|G-rich box-binding protein|beta enolase repressor factor 1|transcription factor BFCOL1|transcription factor ZBP-89|zinc finger DNA-binding protein 89
377	11964	4.82067	-1.65543	0.550539	-3.00692	0.00263905	0.0495898	Atp6v1a	Atp6a1|Atp6a2|Atp6v1a1|VA68|VPP2	ATPase, H+ transporting, lysosomal V1 subunit A	protein-coding	O	V-type proton ATPase catalytic subunit A|70-kDa subunit|ATPase, H+ transporting, V1 subunit A|ATPase, H+ transporting, V1 subunit A1|ATPase, H+ transporting, lysosomal (vacuolar proton pump), alpha 70 kDa|ATPase, H+ transporting, lysosomal 70kD, V1 subunit A|V-ATPase 69 kDa subunit|V-ATPase subunit A|lysosomal 70kDa|vacuolar proton pump subunit alpha
378	100503569	326.148	0.556755	0.185165	3.0068	0.00264013	0.0495898	Gm16754	-	predicted gene, 16754	ncRNA	O	-
379	22360	18.4152	-1.76468	0.587127	-3.00562	0.00265036	0.0496165	Nrsn1	Neurensin-1|Neuro-p24|Vmp	neurensin 1	protein-coding	O	neurensin-1|vesicular membrane protein of 24 kDa|vesicular membrane protein p24
380	100862033	1176.28	-0.356801	0.118735	-3.00503	0.00265553	0.0496165
381	81910	8.64371	1.27366	0.424306	3.00175	0.00268433	0.050023	Rrbp1	1700087N07Rik|5730465C04Rik|ES/130|mKIAA1398|mRRp0|mRRp1.8|mRRp10|mRRp15a|mRRp15b|mRRp16.8|mRRp2|mRRp41|mRRp47|mRRp5.4|p180	ribosome binding protein 1	protein-coding	O	ribosome-binding protein 1|RRp|mRRp|ribosome receptor protein
382	53623	2.85413	-1.66857	0.556452	-2.99858	0.00271239	0.0504135	Gria3	2900064I19Rik|GluA3|GluR-C|GluR-K3|Glur-3|Glur3|Gluralpha3	glutamate receptor, ionotropic, AMPA3 (alpha 3)	protein-coding	O	glutamate receptor 3|AMPA-selective glutamate receptor 3|glutamate receptor channel alpha3 subunit
383	52837	4.28953	-1.67332	0.558265	-2.99736	0.00272329	0.050484	Tmx4	2810417D04Rik|4930500L08Rik|D2Bwg1356e|Txndc13|mKIAA1162	thioredoxin-related transmembrane protein 4	protein-coding	O	thioredoxin-related transmembrane protein 4|thioredoxin domain containing 13|thioredoxin domain-containing protein 13
384	100503119	148.907	0.790885	0.264011	2.99566	0.00273856	0.0506347
385	380686	4.31357	-1.56209	0.52197	-2.99268	0.00276538	0.05094	Cnrip1	1500041B16Rik|3110054C06Rik|5330437A18Rik|C2orf32	cannabinoid receptor interacting protein 1	protein-coding	O	CB1 cannabinoid receptor-interacting protein 1|CRIP-1
386	14218	151.024	0.737076	0.24633	2.99224	0.00276941	0.05094	Sh3pxd2a	2310014D11Rik|C230050L11|EG329070|Fish|Gm5098|Sh3md1|TSK5|Tks5	SH3 and PX domains 2A	protein-coding	O	SH3 and PX domain-containing protein 2A|SH3 multiple domains 1|SH3 multiple domains protein 1|five SH3 domain-containing protein|five SH3 domains|tyrosine kinase substrate with five SH3 domains
387	24050	11.1217	-1.33148	0.445165	-2.99099	0.00278076	0.0509421	Septin3	3110018K01Rik|B530002E20Rik|Gm46500|Sep3|Sept3	septin 3	protein-coding	O	neuronal-specific septin-3
388	71679	10.483	-1.40374	0.469377	-2.99065	0.00278388	0.0509421	Atp5h	0610009D10Rik|Atp5pd	ATP synthase, H+ transporting, mitochondrial F0 complex, subunit D	protein-coding	O	ATP synthase subunit d, mitochondrial|ATP synthase peripheral stalk subunit d|ATPase subunit d
389	100503707	49.4248	0.822517	0.275123	2.98964	0.0027931	0.0509794
390	20962	152.991	-0.891044	0.298287	-2.9872	0.00281543	0.0510244	Sycp3	Cor1|Scp3	synaptonemal complex protein 3	protein-coding	O	synaptonemal complex protein 3|SCP-3
391	100861735	143.601	-0.722759	0.241966	-2.98703	0.00281702	0.0510244
392	52504	315.857	0.441892	0.147937	2.98702	0.00281712	0.0510244	Cenpo	2810429O05Rik|8430427C03Rik|D12Ertd482e	centromere protein O	protein-coding	O	centromere protein O
393	100043468	2.28722	-1.74065	0.582917	-2.98611	0.00282553	0.0510407	Zfp955b	A430003O12Rik|C430039G02Rik|C530035A18Rik|Gm4455|Zfp883b	zinc finger protein 955B	protein-coding	O	zinc finger protein 422, related sequence 1-like|zinc finger protein 883B
394	100862018	730.436	-0.386305	0.1294	-2.98536	0.0028324	0.0510407
395	245020	30.1142	-0.834212	0.279651	-2.98305	0.0028539	0.051298	Slc35g2	Gm519|Tmem22	solute carrier family 35, member G2	protein-coding	O	solute carrier family 35 member G2|transmembrane protein 22
396	224088	4.11758	-1.51511	0.508167	-2.98153	0.00286816	0.0514241	Atp13a3	Gm1745|Gm541|Gm542	ATPase type 13A3	protein-coding	O	polyamine-transporting ATPase 13A3|probable cation-transporting ATPase 13A3|putrescine transporting ATPase|type V P-type ATPase
397	13627	54.4165	-1.6354	0.548677	-2.98063	0.00287658	0.0514452	Eef1a1	-	eukaryotic translation elongation factor 1 alpha 1	protein-coding	O	elongation factor 1-alpha 1|EF-1-alpha-1|EF-Tu|eEF1A-1|elongation factor 1 A-1|elongation factor Tu|eukaryotic elongation factor 1 A-1
398	76376	5.71472	-1.56926	0.526644	-2.97975	0.00288488	0.051464	Slc24a2	2810021B17Rik|6330417K15Rik|Nckx2	solute carrier family 24 (sodium/potassium/calcium exchanger), member 2	protein-coding	O	sodium/potassium/calcium exchanger 2|Na(+)/K(+)/Ca(2+)-exchange protein 2|retinal cone Na-Ca+K exchanger|solute carrier family 24 member 2
399	100503175	14.4918	1.08646	0.364981	2.97675	0.00291325	0.051576	Gm19582	-	predicted gene, 19582	ncRNA	O	-
400	14027	31.7488	1.08487	0.364604	2.97548	0.00292533	0.051576	Evpl	-	envoplakin	protein-coding	O	envoplakin|210 kDa cornified envelope precursor protein|210-kD protein|210kDa protein|p210
401	231672	23.4495	1.08221	0.363851	2.97434	0.00293622	0.051576	Fbxw8	4930438M06Rik|FBW6|FBW8|FBXO29|Fbx29	F-box and WD-40 domain protein 8	protein-coding	O	F-box/WD repeat-containing protein 8|F-box and WD-40 domain-containing protein 8|F-box protein FBX29
402	329559	162.504	0.825007	0.277422	2.97383	0.00294104	0.051576	Zfp335	1810045J01Rik|NIF-1|Nif1|Znf335	zinc finger protein 335	protein-coding	O	zinc finger protein 335|NRC-interacting factor 1
403	75320	4.72056	-1.55337	0.522412	-2.97346	0.0029446	0.051576	Etnk1	1110061E11Rik|4930555L11Rik|D6Ertd3e|EKI1	ethanolamine kinase 1	protein-coding	O	ethanolamine kinase 1|EKI 1
404	11461	8.26964	-1.45451	0.489205	-2.97321	0.00294705	0.051576	Actb	Actx|E430023M04Rik|beta-actin	actin, beta	protein-coding	O	actin, cytoplasmic 1|A-X actin-like protein|actin, beta, cytoplasmic|melanoma X-actin
405	29869	2.58727	-1.7546	0.590143	-2.97317	0.00294741	0.051576	Ulk2	A830085I22Rik|Unc51.2|mKIAA0623	unc-51 like kinase 2	protein-coding	O	serine/threonine-protein kinase ULK2|serine/threonine-protein kinase Unc51.2
406	15078	1.88965	-1.77454	0.596889	-2.97298	0.00294928	0.051576	H3f3a	EyeLinc14|H3-3a|H3-3b|H3.3A	H3.3 histone A	protein-coding	O	histone H3.3|H3 histone, family 3A
407	100043160	2.46124	-1.74825	0.588214	-2.97213	0.00295745	0.0515819
408	67178	146.299	0.584632	0.196751	2.97143	0.00296414	0.0515819	Zmat5	2610510L01Rik|D11Bwg0572e|D11Bwg1548e	zinc finger, matrin type 5	protein-coding	O	zinc finger matrin-type protein 5|U11/U12 small nuclear ribonucleoprotein 20 kDa protein|U11/U12 snRNP 20 kDa protein
409	110213	3.06211	-1.72381	0.580544	-2.96931	0.00298474	0.0517057	Tmbim6	5031406P05Rik|Bi1|Tegt	transmembrane BAX inhibitor motif containing 6	protein-coding	O	bax inhibitor 1|BI-1|testis enhanced gene transcript|testis-enhanced gene transcript protein|transmembrane BAX inhibitor motif-containing protein 6
410	67979	3.05638	-1.65997	0.559182	-2.96857	0.00299188	0.0517057	Atad1	4921525H23Rik|Thorase	ATPase family, AAA domain containing 1	protein-coding	O	outer mitochondrial transmembrane helix translocase|ATPase family AAA domain-containing protein 1
411	20932	114.829	-0.436783	0.147142	-2.96845	0.0029931	0.0517057	Surf4	Surf-4	surfeit gene 4	protein-coding	O	surfeit locus protein 4
412	56772	15.3028	-1.01176	0.341081	-2.96635	0.00301357	0.0519328	Mllt11	Af1q|Zfp692	myeloid/lymphoid or mixed-lineage leukemia; translocated to, 11	protein-coding	O	protein AF1q|ALL1-fused gene from chromosome 1q|myeloid/lymphoid or mixed-lineage leukemia (trithorax homolog, Drosophila); translocated to, 11|zinc finger protein 692
413	11836	104.408	0.657102	0.221602	2.96523	0.00302458	0.0519965	Araf	1200013E08Rik|A-Raf|Araf1	Araf proto-oncogene, serine/threonine kinase	protein-coding	O	serine/threonine-protein kinase A-Raf|A-Raf proto-oncogene serine/threonine-protein kinase|proto-oncogene A-Raf|raf-related oncogene|v-raf murine sarcoma 3611 viral oncogene homolog 1
414	100862243	220.471	0.56961	0.19233	2.96162	0.00306025	0.0524825
415	381820	3.90467	-1.71403	0.579646	-2.95703	0.00310621	0.0531126	Smim10l1	2700089E24Rik	small integral membrane protein 10 like 1	protein-coding	O	small integral membrane protein 10-like protein 1
416	76421	184.03	-0.585274	0.198009	-2.95579	0.0031187	0.0531126	1700028K03Rik	SCRE|Spo16	RIKEN cDNA 1700028K03 gene	protein-coding	O	protein SPO16 homolog|synaptonemal complex reinforcing element|uncharacterized protein C1orf146 homolog
417	100862358	33.1384	0.841113	0.284682	2.95457	0.00313108	0.0531126
418	100862248	2432.53	0.379818	0.128558	2.95444	0.00313235	0.0531126
419	50790	1.91204	-1.79467	0.607608	-2.95367	0.00314023	0.0531126	Acsl4	9430020A05Rik|ACS4|Facl4|Lacs4	acyl-CoA synthetase long-chain family member 4	protein-coding	O	long-chain-fatty-acid--CoA ligase 4|LACS 4|arachidonate--CoA ligase|fatty acid-Coenzyme A ligase, long chain 4|long-chain acyl-CoA synthetase 4|mACS4
420	14567	7.4572	-1.40043	0.474185	-2.95334	0.00314353	0.0531126	Gdi1	GDIA|GDIalpha	guanosine diphosphate (GDP) dissociation inhibitor 1	protein-coding	O	rab GDP dissociation inhibitor alpha|GDI-1|Rab GDIalpha|guanosine diphosphate dissociation inhibitor 1|rab GDI alpha
421	20817	256.036	-0.531259	0.179919	-2.95277	0.00314935	0.0531126	Srpk2	Wbp6|mSRPK2	serine/arginine-rich protein specific kinase 2	protein-coding	O	SRSF protein kinase 2|SFRS protein kinase 2|SR-protein-specific kinase 2|WW domain binding protein 6|serine/threonine-protein kinase SRPK2
422	100861974	2995.69	0.815917	0.276404	2.9519	0.00315828	0.053137
423	18481	2.53294	-1.7435	0.591402	-2.94808	0.00319757	0.0536708	Pak3	PAK-3|Pak65alpha|Pak65beta|Stk4	p21 (RAC1) activated kinase 3	protein-coding	O	serine/threonine-protein kinase PAK 3|CDC42/RAC effector kinase PAK-B|beta-PAK|p21 protein (Cdc42/Rac)-activated kinase 3|p21-activated kinase 3
424	77767	2.16672	-1.777	0.603575	-2.94413	0.00323864	0.0542319	Ermn	A330104H05Rik|ermin|mKIAA1189	ermin, ERM-like protein	protein-coding	O	ermin|JN|juxtanodin
425	110084	34.0191	0.833648	0.283242	2.94324	0.00324799	0.0542605	Dnah1	B230373P09Rik|Dnahc1|E030034C22Rik|G1-415-19|MDHC7|ferf1	dynein, axonemal, heavy chain 1	protein-coding	O	dynein axonemal heavy chain 1|dynein heavy chain 1, axonemal|axonemal beta dynein heavy chain 1|ciliary dynein heavy chain 1|dynein, axon, heavy chain 1|dynein, axonemal, heavy polypeptide 1
426	100502829	15.362	0.998074	0.339258	2.94193	0.00326174	0.0542874	Gm9899	-	predicted gene 9899	ncRNA	O	-
427	16478	272.011	0.614286	0.208825	2.94163	0.00326489	0.0542874	Jund	Jund1	jun D proto-oncogene	protein-coding	O	transcription factor JunD|Jun proto-oncogene related gene d|Jun proto-oncogene related gene d1|transcription factor AP-1 subunit JunD|transcription factor jun-D
428	73690	264.921	-0.514533	0.175093	-2.93864	0.0032966	0.0546753	Glipr1	2410114O14Rik|RTVP-1|RTVP1|mRTVP-1	GLI pathogenesis-related 1 (glioma)	protein-coding	O	glioma pathogenesis-related protein 1|gliPR 1|related to testes-specific, vespid, and pathogenesis proteins
429	100502772	92.8434	0.903451	0.307508	2.93798	0.00330362	0.0546753
430	19324	37.8107	-0.714051	0.24317	-2.93643	0.00332018	0.0548191	Rab1a	Gtbp|Rab-1|Rab1|Ypt1|mKIAA3012	RAB1A, member RAS oncogene family	protein-coding	O	ras-related protein Rab-1A|RAB1, member RAS oncogene family|YPT1-related protein|ras-related YPT1 protein
431	19989	6.1986	-1.59002	0.541613	-2.93572	0.00332775	0.0548191	Rpl7	Rpl7a|Surf-3	ribosomal protein L7	protein-coding	O	60S ribosomal protein L7
432	100861949	1589.32	-0.369509	0.125966	-2.93341	0.00335259	0.0549744
433	66975	634.94	-0.48737	0.16618	-2.93279	0.00335926	0.0549744	Trappc13	2410002O22Rik|2610524F24Rik	trafficking protein particle complex 13	protein-coding	O	trafficking protein particle complex subunit 13|UPF0533 protein C5orf44 homolog
434	71637	4.63262	1.51277	0.515904	2.93228	0.00336485	0.0549744	4930413F20Rik	-	RIKEN cDNA 4930413F20 gene	ncRNA	O	-
435	213011	5.76031	-1.31569	0.44874	-2.93197	0.00336815	0.0549744	Zfp583	Znf583	zinc finger protein 583	protein-coding	O	zinc finger protein 583
436	67427	2.99802	-1.72868	0.589982	-2.93005	0.00338912	0.0551898	Rps20	4632426K06Rik|Dsk4	ribosomal protein S20	protein-coding	O	40S ribosomal protein S20
437	100503945	18.4934	0.895093	0.305776	2.92728	0.00341941	0.0555556
438	100861716	663.604	0.568615	0.194869	2.91793	0.00352359	0.0569378
439	791347	20.6149	0.978501	0.33536	2.91776	0.00352553	0.0569378	Gm10007	-	predicted gene 10007	ncRNA	O	-
440	66475	22.7676	-0.8948	0.306761	-2.91693	0.003535	0.0569378	Rps23	2410044J15Rik	ribosomal protein S23	protein-coding	O	40S ribosomal protein S23
441	100503427	19.0051	1.15472	0.395888	2.91679	0.00353656	0.0569378	Gm10390	-	predicted gene 10390	ncRNA	O	-
442	14453	61.2791	-0.697792	0.239644	-2.91179	0.00359363	0.057512	Gas2	Gas-2	growth arrest specific 2	protein-coding	O	growth arrest-specific protein 2
443	217038	15.1228	1.11829	0.384139	2.91118	0.00360072	0.057512	Mrm1	A530065E19Rik	mitochondrial rRNA methyltransferase 1	protein-coding	O	rRNA methyltransferase 1, mitochondrial|16S rRNA (guanosine(1145)-2'-O)-methyltransferase|16S rRNA [Gm1145] 2'-O-methyltransferase|mitochondrial large ribosomal RNA ribose methylase|mitochondrial rRNA methyltransferase 1 homolog
444	72289	11.3547	-1.40405	0.482346	-2.91087	0.00360429	0.057512	Malat1	2210401K01Rik|9430072K23Rik|Neat2	metastasis associated lung adenocarcinoma transcript 1 (non-coding RNA)	ncRNA	O	-
445	100038356	1154.02	0.425464	0.146165	2.91084	0.00360462	0.057512	Gm15612	-	predicted gene 15612	ncRNA	O	-
446	16210	3.20865	-1.73233	0.595488	-2.90909	0.00362487	0.0576626	Impact	E430016J11Rik	impact, RWD domain protein	protein-coding	O	protein IMPACT|imprinted and ancient gene protein
447	17196	58.6419	-1.38999	0.477887	-2.90862	0.00363031	0.0576626	Mbp	Hmbpr|golli-mbp|jve|mld|shi	myelin basic protein	protein-coding	O	myelin basic protein|Golli-Mbp|myelin A1 protein|myelin deficient|shiverer
448	17242	15.4963	0.955234	0.328614	2.90686	0.0036508	0.0577861	Mdk	MK|Mek	midkine	protein-coding	O	midkine|retanoic acid-responsive protein|retinoic acid-induced differentiation factor|retinoic acid-responsive protein
449	414115	51.1424	0.912703	0.314016	2.90655	0.00365436	0.0577861	D330050I16Rik	-	RIKEN cDNA D330050I16 gene	ncRNA	O	-
450	16574	24.3304	-1.49542	0.514777	-2.90499	0.00367269	0.0578946	Kif5c	KINN|Khc|NKHC|NKHC2	kinesin family member 5C	protein-coding	O	kinesin heavy chain isoform 5C|kinesin heavy chain member 5C|kinesin heavy chain neuron-specific 2
451	74189	9.35447	-1.3893	0.478313	-2.90457	0.00367753	0.0578946	Phactr3	1500003N10Rik|4930415A02Rik|H17739|Scapin1|Scapinin|mKIAA4224	phosphatase and actin regulator 3	protein-coding	O	phosphatase and actin regulator 3|scaffold-associated PP1-inhibiting protein
452	13010	23.7088	-1.66954	0.574992	-2.90359	0.00368905	0.0579475	Cst3	CysC	cystatin C	protein-coding	O	cystatin-C|cystatin-3
453	13682	34.2722	-1.09265	0.376487	-2.90223	0.00370513	0.0580509	Eif4a2	4833432N07Rik|BM-010|Ddx2b|Eif4|eIF-4A-II|eIF4A-II	eukaryotic translation initiation factor 4A2	protein-coding	O	eukaryotic initiation factor 4A-II|ATP-dependent RNA helicase eIF4A-2
454	67452	3.39709	-1.62638	0.56061	-2.9011	0.00371859	0.0580509	Pnpla8	1200006O19Rik|Ipla2(gamma)	patatin-like phospholipase domain containing 8	protein-coding	O	calcium-independent phospholipase A2-gamma|iPLA2-gamma|intracellular membrane-associated calcium-independent phospholipase A2 gamma|patatin-like phospholipase domain-containing protein 8
455	100861810	477.058	-0.601363	0.207332	-2.90048	0.00372588	0.0580509
456	68166	5.04948	-1.53968	0.530872	-2.90028	0.00372834	0.0580509	Spire1	6030430B19Rik|Spir-1	spire type actin nucleation factor 1	protein-coding	O	protein spire homolog 1|spire homolog 1
457	67912	94.6232	-0.674629	0.232684	-2.89933	0.00373957	0.0580983	1600012H06Rik	-	RIKEN cDNA 1600012H06 gene	protein-coding	O	UPF0669 protein C6orf120 homolog
458	23797	5.79871	-1.3251	0.457763	-2.89474	0.00379473	0.0586734	Akt3	D930002M15Rik|Nmf350	thymoma viral proto-oncogene 3	protein-coding	O	RAC-gamma serine/threonine-protein kinase|PKB gamma|RAC-PK-gamma|protein kinase Akt-3|protein kinase B gamma
459	12307	3.93908	-1.64442	0.568073	-2.89474	0.00379475	0.0586734	Calb1	Brain-2|CB|Calb|Calb-1	calbindin 1	protein-coding	O	calbindin|CalbindinD28K|D-28K|PCD-29|calbindin 1, 28kDa|calbindin D28|calbindin-28K|calbindin-D (28k)|spot 35 protein|vitamin D-dependent calcium-binding protein, avian-type
460	230579	284.475	0.767998	0.265359	2.89419	0.00380138	0.0586734	Fam151a	2010309H15Rik	family with sequence simliarity 151, member A	protein-coding	O	protein FAM151A
461	17470	1.91533	-1.73847	0.600876	-2.89323	0.003813	0.0587251	Cd200	Mox2|OX2	CD200 molecule	protein-coding	O	OX-2 membrane glycoprotein|CD200 antigen|MRC OX-2 antigen|antigen identified by monoclonal antibody MRC OX-2
462	56533	4.18726	-1.57366	0.544363	-2.89083	0.00384221	0.0588807	Rgs17	6430507P11Rik|Rgsz2	regulator of G-protein signaling 17	protein-coding	O	regulator of G-protein signaling 17|regulator of G-protein signaling Z2|regulator of Gz-selective protein signaling 2
463	23805	7.21627	1.34698	0.465982	2.89062	0.00384488	0.0588807	Apc2	APCL	APC regulator of WNT signaling pathway 2	protein-coding	O	adenomatous polyposis coli protein 2|adenomatosis polyposis coli 2
464	328110	1728.89	-0.730587	0.252766	-2.89036	0.00384798	0.0588807	Prpf39	Srcs1	pre-mRNA processing factor 39	protein-coding	O	pre-mRNA-processing factor 39|PRP39 homolog|PRP39 pre-mRNA processing factor 39 homolog|v-src suppressed transcript 1
465	52466	77.2373	0.752479	0.260405	2.88965	0.00385667	0.0588868	Slc46a1	1110002C08Rik|D11Ertd18e|HCP1|Pcft	solute carrier family 46, member 1	protein-coding	O	proton-coupled folate transporter|PCFT/HCP1|heme carrier protein 1
466	100503027	183.441	-0.610046	0.211433	-2.88529	0.00391055	0.0595814
467	74117	3.20825	-1.74009	0.603477	-2.88345	0.00393347	0.0598023	Actr3	1200003A09Rik|Arp3	ARP3 actin-related protein 3	protein-coding	O	actin-related protein 3|ARP3 actin-related protein 3 homolog|actin-like protein 3
468	78521	3.10156	-1.72044	0.597024	-2.88169	0.00395551	0.0600088	B230219D22Rik	D530037I19Rik	RIKEN cDNA B230219D22 gene	protein-coding	O	UPF0461 protein C5orf24 homolog
469	27416	4.48119	-1.58068	0.548963	-2.8794	0.00398435	0.0603175	Abcc5	2900011L11Rik|Abcc5a|Abcc5b|Mrp5	ATP-binding cassette, sub-family C (CFTR/MRP), member 5	protein-coding	O	ATP-binding cassette sub-family C member 5|multidrug resistance-associated protein 5|ATP-binding cassette, sub-family C (CFTR/MRP), member 5a|ATP-binding cassette, sub-family C (CFTR/MRP), member 5b|ATP-binding cassette, sub-family C, member 5|MOAT-C|SMRP|multi-specific organic anion transporter C
470	14432	6.40615	-1.5743	0.547191	-2.87706	0.00401405	0.0606358	Gap43	B-50|Basp2|GAP-43	growth associated protein 43	protein-coding	O	neuromodulin|axonal membrane protein GAP-43|brain abundant, membrane attached signal protein 2|calmodulin-binding protein P-57|growth accentuating protein 43
471	66965	33.5672	0.841441	0.292533	2.87639	0.00402246	0.0606358	Ctu2	2310061F22Rik|C16orf84|Ncs2	cytosolic thiouridylase subunit 2	protein-coding	O	cytoplasmic tRNA 2-thiolation protein 2|cytosolic thiouridylase subunit 2 homolog
472	59029	3.51119	-1.56693	0.54491	-2.87558	0.0040329	0.0606643	Psmd14	2610312C03Rik|3200001M20Rik|Pad1|Poh1|rpm11	proteasome (prosome, macropain) 26S subunit, non-ATPase, 14	protein-coding	O	26S proteasome non-ATPase regulatory subunit 14|26S proteasome non-ATPase subunit|26S proteasome regulatory subunit rpn11|26S proteasome-associated pad1 homolog|MAD1|proteasome 26S subunit, non-ATPase 14
473	11764	20.7942	0.959946	0.333915	2.87482	0.00404256	0.0606812	Ap1b1	Adtb1|b2b1660Clo	adaptor protein complex AP-1, beta 1 subunit	protein-coding	O	AP-1 complex subunit beta-1|adaptor protein complex AP-1 subunit beta-1|adaptor-related protein complex AP-1, beta 1 subunit|beta-adaptin 1|beta-prime adaptin|clathrin assembly protein complex 1 beta large chain|golgi adaptor HA1/AP1 adaptin beta subunit
474	241520	2.46086	-1.71815	0.597887	-2.8737	0.00405697	0.060769	Fam171b	D430039N05Rik	family with sequence similarity 171, member B	protein-coding	O	protein FAM171B
475	233489	4.40678	-1.58402	0.552152	-2.86881	0.00412023	0.0614649	Picalm	CALM|CLTH|PAP180|fit-1|fit1|mKIAA4114	phosphatidylinositol binding clathrin assembly protein	protein-coding	O	phosphatidylinositol-binding clathrin assembly protein|clathrin assembly lymphoid myeloid leukemia
476	224640	2.7735	1.64405	0.573085	2.86877	0.00412074	0.0614649	Lemd2	Lem2|NET25	LEM domain containing 2	protein-coding	O	LEM domain-containing protein 2|nuclear envelope constituent|nuclear envelope transmembrane protein 25
477	51938	676.805	-0.712485	0.24848	-2.86738	0.00413886	0.0615624	Ccdc39	4921507O14Rik|D3Ertd789e|b2b1304Clo|b2b1735Clo|b2b2025.1Clo|prh	coiled-coil domain containing 39	protein-coding	O	coiled-coil domain-containing protein 39
478	70892	2.57129	-1.71053	0.596644	-2.86692	0.00414493	0.0615624	Ttll7	1110049N09Rik|4921517B04Rik|C630030B20|mTTLL7	tubulin tyrosine ligase-like family, member 7	protein-coding	O	tubulin polyglutamylase TTLL7|polyglutamylase|tubulin--tyrosine ligase-like protein 7
479	65945	11.4576	1.11551	0.389183	2.86628	0.00415329	0.0615624	Clstn1	1810034E21Rik|Cst-1|Cstn1	calsyntenin 1	protein-coding	O	calsyntenin-1|alc-alpha|alcadein alpha
480	22027	25.1997	-0.919868	0.321058	-2.86511	0.00416858	0.0615786	Hsp90b1	ERp99|GRP94|TA-3|Targ2|Tra-1|Tra1|endoplasmin|gp96	heat shock protein 90, beta (Grp94), member 1	protein-coding	O	endoplasmin|94 kDa glucose-regulated protein|endoplasmic reticulum resident protein 99|heat shock protein 90 kDa beta member 1|polymorphic tumor rejection antigen 1|transforming growth factor alpha regulated gene 2|tumor rejection antigen (gp96) 1|tumor rejection antigen gp96
481	12861	7.86387	-1.71195	0.597567	-2.86488	0.00417173	0.0615786	Cox6a1	VIaL	cytochrome c oxidase subunit 6A1	protein-coding	O	cytochrome c oxidase subunit 6A1, mitochondrial|cytochrome c oxidase polypeptide VIa-liver|cytochrome c oxidase subunit VIa polypeptide 1|subunit VIaL (liver-type)
482	22343	3.09945	-1.68306	0.588165	-2.86155	0.00421581	0.0617745	Lin7c	9130007B12Rik|D2Ertd520e|LIN-7-C|LIN-7C|MALS-3|Veli3	lin-7 homolog C, crumbs cell polarity complex component	protein-coding	O	protein lin-7 homolog C|lin 7 homolog c|lin-7 homolog C|mLin7C|mammalian lin-seven protein 3|veli-3|vertebrate homolog of C. elegans Lin-7 type 3|vertebrate lin-7 homolog 3
483	228662	3.22028	-1.65758	0.579512	-2.8603	0.00423245	0.0617745	Btbd3	mKIAA0952	BTB (POZ) domain containing 3	protein-coding	O	BTB/POZ domain-containing protein 3
484	20216	91.5912	-0.622152	0.217546	-2.85986	0.00423828	0.0617745	Acsm3	Sa|Sah	acyl-CoA synthetase medium-chain family member 3	protein-coding	O	acyl-coenzyme A synthetase ACSM3, mitochondrial|SA hypertension-associated homolog|butyrate--CoA ligase 3|butyryl-coenzyme A synthetase 3|middle-chain acyl-CoA synthetase 3|propionate--CoA ligase|protein SA homolog
485	19052	13.5758	-1.24609	0.435795	-2.85935	0.0042451	0.0617745	Ppp2ca	PP2A	protein phosphatase 2 (formerly 2A), catalytic subunit, alpha isoform	protein-coding	O	serine/threonine-protein phosphatase 2A catalytic subunit alpha isoform|PP2A-alpha
486	12334	97.959	0.557005	0.194825	2.859	0.0042498	0.0617745	Capn2	CALP80|Capa-2|Capa2|m-calpain|m-calpin	calpain 2	protein-coding	O	calpain-2 catalytic subunit|80 kDa M-calpain subunit|CANP 2|calcium-activated neutral proteinase 2|calpain M-type|calpain-2 large subunit|cysteine proteinase|m-calpain 80 kDa large subunit|m-calpain large subunit|millimolar-calpain
487	100503373	309.941	0.675396	0.236266	2.85863	0.00425475	0.0617745
488	27377	2.40523	-1.69911	0.594424	-2.85842	0.00425763	0.0617745	Yme1l1	FtsH1|Ftsh	YME1-like 1 (S. cerevisiae)	protein-coding	O	ATP-dependent zinc metalloprotease YME1L1|ATP-dependent metalloprotease FtsH1|YME1-like protein 1
489	70979	17.8838	-0.92617	0.324018	-2.85839	0.00425796	0.0617745	Fancd2os	4931417G12Rik	Fancd2 opposite strand	protein-coding	O	FANCD2 opposite strand protein|Fanconi anemia group D2 protein opposite strand transcript protein
490	235281	2.79851	-1.61511	0.565121	-2.85799	0.00426331	0.0617745	Scn3b	1110001K16Rik|4833414B02Rik|Scnb3	sodium channel, voltage-gated, type III, beta	protein-coding	O	sodium channel subunit beta-3|brain and heart sodium channel beta 3 subunit
491	72656	114.12	-0.830331	0.290651	-2.8568	0.00427935	0.0618507	Ints8	2810013E07Rik|D130008D20Rik	integrator complex subunit 8	protein-coding	O	integrator complex subunit 8|int8
492	100503871	13.4199	1.1332	0.396917	2.85501	0.00430354	0.0618507	4833432E10Rik	-	RIKEN cDNA 4833432E10 gene	unknown	O	-
493	68554	150.847	-0.489019	0.171303	-2.8547	0.00430777	0.0618507	Cebpzos	1110001A16Rik	CCAAT/enhancer binding protein (C/EBP), zeta, opposite strand	protein-coding	O	protein CEBPZOS
494	68597	543.082	0.644884	0.225938	2.85426	0.00431378	0.0618507	Ccdc167	1110021J02Rik	coiled-coil domain containing 167	protein-coding	O	coiled-coil domain-containing protein 167|transmembrane and coiled-coil domain-containing protein C6orf129 homolog
495	19386	4.24338	-1.51125	0.529675	-2.85316	0.00432868	0.0618507	Ranbp2	A430087B05Rik|NUP358	RAN binding protein 2	protein-coding	O	E3 SUMO-protein ligase RanBP2|E3 SUMO-protein transferase RanBP2|ran-binding protein 2
496	100126243	67.3777	0.88924	0.311669	2.85315	0.00432881	0.0618507	A030001D20Rik	1110025D03Rik	RIKEN cDNA A030001D20 gene	ncRNA	O	-
497	74325	6.22454	-1.46257	0.512626	-2.8531	0.00432955	0.0618507	Cltb	2310046E19Rik|lcb	clathrin, light polypeptide (Lcb)	protein-coding	O	clathrin light chain B
498	11886	5.08748	-1.40724	0.493423	-2.85198	0.00434473	0.0618863	Asah1	2310081N20Rik|AC|Asah	N-acylsphingosine amidohydrolase 1	protein-coding	O	acid ceramidase|ACDase|N-acylethanolamine hydrolase ASAH1|acid CDase|acylsphingosine deacylase
499	100862325	71.7128	-0.658913	0.231065	-2.85164	0.00434948	0.0618863
500	68404	6.97724	-1.33535	0.468705	-2.84901	0.00438551	0.0619938	Nrn1	0710008J23Rik|Cpg15|Nrn	neuritin 1	protein-coding	O	neuritin|candidate plasticity gene 15 protein|candidate plasticity-related gene 15
501	20747	14.4744	-1.1921	0.418435	-2.84895	0.00438643	0.0619938	Spop	Pcif1|TEF2	speckle-type BTB/POZ protein	protein-coding	O	speckle-type POZ protein|HIB homolog 1|PDX-1 C-terminal-interacting factor 1
502	52443	128.75	0.598831	0.21022	2.84859	0.00439138	0.0619938	Mrpl48	1810030E20Rik|2610028L11Rik|CGI-118|D4Ertd786e|L48mt|MRP-L48	mitochondrial ribosomal protein L48	protein-coding	O	39S ribosomal protein L48, mitochondrial
503	72053	63.3025	0.638902	0.224341	2.84791	0.0044007	0.0619938	Tmub2	2010008E23Rik	transmembrane and ubiquitin-like domain containing 2	protein-coding	O	transmembrane and ubiquitin-like domain-containing protein 2
504	66480	3.45907	-1.70013	0.59706	-2.84751	0.00440631	0.0619938	Rpl15	2510008H07Rik	ribosomal protein L15	protein-coding	O	60S ribosomal protein L15
505	69721	1101.47	-0.523573	0.183921	-2.84673	0.00441712	0.0619938	Nkiras1	2400004O09Rik|KBRAS1|kappaB-Ras1	NFKB inhibitor interacting Ras-like protein 1	protein-coding	O	NF-kappa-B inhibitor-interacting Ras-like protein 1|I-kappa-B-interacting Ras-like protein 1|kappa B-Ras protein 1
506	18555	5.09803	-1.50204	0.527652	-2.84665	0.00441815	0.0619938	Cdk16	Crk5|Pctaire1|Pctk1	cyclin-dependent kinase 16	protein-coding	O	cyclin-dependent kinase 16|PCTAIRE-motif protein kinase 1|cell division protein kinase 16|serine/threonine-protein kinase PCTAIRE-1
507	100861729	1906.76	-0.578387	0.203258	-2.84559	0.00443296	0.06205
508	15267	1.91741	1.69554	0.595948	2.84511	0.00443964	0.06205	H2ac18	H2a-614|H2a-615|Hist2|Hist2h2aa1	H2A clustered histone 18	protein-coding	O	histone H2A type 2-A|histone cluster 2, H2aa1|histone gene complex 2
509	234374	113.487	0.505413	0.177757	2.84328	0.00446514	0.0622838	Ddx49	R27090_2	DEAD box helicase 49	protein-coding	O	probable ATP-dependent RNA helicase DDX49|DEAD (Asp-Glu-Ala-Asp) box polypeptide 49|DEAD (aspartate-glutamate-alanine-aspartate) box polypeptide 27|DEAD box protein 49|DEAD/H (Asp-Glu-Ala-Asp/His) box polypeptide 49
510	13207	10.2536	-1.39344	0.490191	-2.84264	0.00447415	0.0622872	Ddx5	2600009A06Rik|G17P1|HUMP68|Hlr1|p68	DEAD box helicase 5	protein-coding	O	probable ATP-dependent RNA helicase DDX5|DEAD (Asp-Glu-Ala-Asp) box polypeptide 5|DEAD (aspartate-glutamate-alanine-aspartate) box polypeptide 5|DEAD box RNA helicase DEAD1|DEAD box protein 5|DEAD/H (Asp-Glu-Ala-Asp/His) box polypeptide 5|RNA helicase p68|mDEAD1
511	100861894	375.188	-0.4627	0.1629	-2.8404	0.00450574	0.0625255
512	271944	2.80578	1.63332	0.575076	2.84017	0.00450888	0.0625255	C2cd4d	Gm659	C2 calcium-dependent domain containing 4D	protein-coding	O	C2 calcium-dependent domain-containing protein 4D
513	12453	95.7904	-0.510495	0.179803	-2.8392	0.00452268	0.0625947	Ccni	-	cyclin I	protein-coding	O	cyclin-I
514	239102	67.5242	0.911419	0.321153	2.83796	0.00454028	0.0626677	Zfhx2	ZFH-5	zinc finger homeobox 2	protein-coding	O	zinc finger homeobox protein 2|zinc finger homeodomain protein 5
515	100038514	543.597	-0.548577	0.193337	-2.83741	0.0045481	0.0626677	Gm11837	-	predicted gene 11837	protein-coding	O	uncharacterized protein C8orf88 homolog
516	67264	4.56587	-1.57881	0.556513	-2.83697	0.00455444	0.0626677	Ndufb8	2900010I05Rik|CI-ASHI	NADH:ubiquinone oxidoreductase subunit B8	protein-coding	O	NADH dehydrogenase [ubiquinone] 1 beta subcomplex subunit 8, mitochondrial|NADH dehydrogenase (ubiquinone) 1 beta subcomplex 8|NADH-ubiquinone oxidoreductase ASHI subunit|complex I-ASHI
517	12858	3.43431	-1.5916	0.561705	-2.83352	0.00460385	0.0631009	Cox5a	CcOX	cytochrome c oxidase subunit 5A	protein-coding	O	cytochrome c oxidase subunit 5A, mitochondrial|cytochrome c oxidase polypeptide Va|cytochrome c oxidase subunit Va
518	19762	1.99859	-1.71304	0.604826	-2.83228	0.00462176	0.0631009	Rit2	RIBA|Rin|Roc2	Ras-like without CAAX 2	protein-coding	O	GTP-binding protein Rit2|GTP-binding protein Roc2|RAS-like protein expressed in neuron|ras-like protein expressed in neurons|ras-like without CAAX protein 2
519	12176	3.18884	-1.68074	0.593453	-2.83214	0.00462369	0.0631009	Bnip3	Nip3	BCL2/adenovirus E1B interacting protein 3	protein-coding	O	BCL2/adenovirus E1B 19 kDa protein-interacting protein 3|BCL2/adenovirus E1B 19 kDa-interacting protein 1, NIP3|BCL2/adenovirus E1B 19kDa-interacting protein 1, NIP3|BCL2/adenovirus E1B interacting protein 1, NIP3
520	20977	15.1532	-1.15745	0.408703	-2.83201	0.00462571	0.0631009	Syp	A230093K24Rik|Syn|p38	synaptophysin	protein-coding	O	synaptophysin|BM89 antigen|Syp I|major synaptic vesicle protein p38
521	68691	105.088	-0.808567	0.285543	-2.83168	0.00463036	0.0631009	Kansl1l	1110028C15Rik|1190030G24|C430010P07Rik|mKIAA4189	KAT8 regulatory NSL complex subunit 1-like	protein-coding	O	KAT8 regulatory NSL complex subunit 1-like protein
522	101437	74.1244	-0.701053	0.247743	-2.82976	0.00465825	0.0633593	Dhx32	4732469F02Rik|Ddx32|muDDX32	DEAH (Asp-Glu-Ala-His) box polypeptide 32	protein-coding	O	putative pre-mRNA-splicing factor ATP-dependent RNA helicase DHX32|DEAD/H (Asp-Glu-Ala-Asp/His) box polypeptide 32|DEAH box protein 32|helicase DDX32
523	68268	1.97016	-1.70559	0.603359	-2.82683	0.00470115	0.0637492	Zdhhc21	9130404H11Rik|D130004H04Rik|DHHC21|dep	zinc finger, DHHC domain containing 21	protein-coding	O	palmitoyltransferase ZDHHC21|probable palmitoyltransferase ZDHHC21|DHHC domain-containing cysteine-rich protein 21|DHHC-21|GABA-A receptor-associated membrane protein 3|zinc finger DHHC domain-containing protein 21
524	18645	15.7479	-1.12454	0.397844	-2.82657	0.00470487	0.0637492	Pfn2	Pfn	profilin 2	protein-coding	O	profilin-2|profilin II
525	68203	3.95738	-1.54294	0.546037	-2.82571	0.00471763	0.0638003	Diras2	2900052J15Rik	DIRAS family, GTP-binding RAS-like 2	protein-coding	O	GTP-binding protein Di-Ras2|distinct subgroup of the Ras family member 2
526	17716	870.567	-1.30709	0.463131	-2.82229	0.00476825	0.0643323	ND1	-	NADH dehydrogenase subunit 1	protein-coding	O	-
527	14083	2.21333	-1.66014	0.58832	-2.82183	0.00477508	0.0643323	Ptk2	FADK 1|FAK|FRNK|Fadk|p125FAK	PTK2 protein tyrosine kinase 2	protein-coding	O	focal adhesion kinase 1|focal adhesion kinase-related nonkinase|focal ashension kinase 1|pp125FAK|protein-tyrosine kinase 2
528	56431	3.00013	-1.61312	0.571797	-2.82114	0.00478527	0.0643473	Dstn	2610043P17Rik|ADF|Dsn|corn1|sid23p	destrin	protein-coding	O	destrin|actin-depolymerizing factor|corneal disease 1|sid 23
529	13527	2.85811	-1.5971	0.566395	-2.81977	0.00480588	0.0645024	Dtna	2210407P21Rik|DTN-A|Dtn|Gm19389|a-DB-1|adbn	dystrobrevin alpha	protein-coding	O	dystrobrevin alpha|alpha-dystrobrevin
530	100504249	29.9673	0.840547	0.29821	2.81864	0.00482277	0.0645301	Gm15350	-	predicted gene 15350	ncRNA	O	-
531	100505012	944.84	-0.644955	0.228836	-2.81842	0.00482613	0.0645301
532	107753	3.56641	1.48531	0.527551	2.81549	0.00487028	0.0647737	Lgals2	2200008F12Rik	lectin, galactose-binding, soluble 2	protein-coding	O	galectin-2|gal-2
533	320116	22.2154	1.03019	0.365914	2.81538	0.00487191	0.0647737	Fndc9	C030019I05Rik	fibronectin type III domain containing 9	protein-coding	O	fibronectin type III domain-containing protein 9|fibronectin type-III domain-containing protein C5orf40 homolog
534	19385	3.07481	-1.62801	0.578262	-2.81535	0.00487246	0.0647737	Ranbp1	Htf9a	RAN binding protein 1	protein-coding	O	ran-specific GTPase-activating protein|Htf9-a/RanBP1|hpaII tiny fragments locus 9a protein|ran-binding protein 1
535	19934	2.70725	-1.69401	0.601824	-2.8148	0.00488084	0.0647737	Rpl22	2700038K18Rik	ribosomal protein L22	protein-coding	O	60S ribosomal protein L22|heparin-binding protein HBp15
536	20744	5.27983	-1.46928	0.522205	-2.81361	0.00489888	0.0648919	Strbp	6430510M02Rik|C230082I21Rik|Spnr	spermatid perinuclear RNA binding protein	protein-coding	O	spermatid perinuclear RNA-binding protein
537	66901	153.048	0.613766	0.218204	2.81281	0.00491112	0.0649329	Proz	1300015B06Rik	protein Z, vitamin K-dependent plasma glycoprotein	protein-coding	O	vitamin K-dependent protein Z
538	14105	3.57202	-1.59625	0.567969	-2.81044	0.00494733	0.06529	Srsf10	FUSIP2|Fusip1|NSSR1|NSSR2|Nssr|SRrp40|Sfrs13a|Srsf13a|TASR|TASR1|TASR2	serine and arginine-rich splicing factor 10	protein-coding	O	serine/arginine-rich splicing factor 10|FUS-interacting serine-arginine-rich protein 1|Fus-associated protein with serine-arginine repeats|TLS-associated SR protein|TLS-associated protein with SR repeats|TLS-associated protein with Ser-Arg repeats|TLS-associated serine-arginine protein|neural-salient serine/arginine-rich protein|neural-specific SR protein|serine/arginine-rich splicing factor 13A
539	56508	29.3405	-1.60582	0.571909	-2.80782	0.00498786	0.0657028	Rapgef4	1300003D15Rik|5730402K07Rik|6330581N18Rik|EPAC 2|Epac-2|Epac2|mKIAA4040	Rap guanine nucleotide exchange factor (GEF) 4	protein-coding	O	rap guanine nucleotide exchange factor 4|cAMP-GEFII|cAMP-dependent Rap1 guanine-nucleotide exchange factor|cAMP-regulated guanine nucleotide exchange factor IIB|exchange factor directly activated by cAMP 2|exchange protein directly activated by cAMP 2
540	12349	4.13523	-1.6242	0.578885	-2.80574	0.00502011	0.0660051	Car2	CAII|Ca2|Car-2|Ltw-5|Lvtw-5	carbonic anhydrase 2	protein-coding	O	carbonic anhydrase 2|carbonate dehydratase II|carbonic anhydrase II
541	13609	3.87998	-1.61586	0.576466	-2.80304	0.00506238	0.0664229	S1pr1	Edg1|Lpb1|S1p|S1p1	sphingosine-1-phosphate receptor 1	protein-coding	O	sphingosine 1-phosphate receptor 1|S1P receptor 1|S1P receptor Edg-1|endothelial differentiation G-protein coupled receptor 1|endothelial differentiation sphingolipid G-protein-coupled receptor 1|lysophospholipid receptor B1|sphingosine 1-phosphate receptor Edg-1
542	76809	1.83085	-1.68177	0.600092	-2.80251	0.0050706	0.0664229	Bri3bp	2410150I18Rik	Bri3 binding protein	protein-coding	O	BRI3-binding protein|I3-binding protein
543	22680	1.8825	-1.69268	0.604604	-2.79965	0.0051158	0.0668916	Zfp207	8430401D15Rik|BuGZ|Zep|Znf207	zinc finger protein 207	protein-coding	O	BUB3-interacting and GLEBS motif-containing protein ZNF207|49 kDa zinc finger protein
544	66330	18.6595	0.875786	0.313091	2.79722	0.00515442	0.0671023	1700020L24Rik	-	RIKEN cDNA 1700020L24 gene	protein-coding	O	uncharacterized protein C17orf50 homolog
545	69554	4.53209	-1.45697	0.520914	-2.79694	0.00515888	0.0671023	Klhdc2	2310022K15Rik|D12Ertd522e|HCLP-1|LCP	kelch domain containing 2	protein-coding	O	kelch domain-containing protein 2|endothelial differentiation inhibitory protein TNG
546	100038353	106.987	1.27261	0.455015	2.79686	0.00516026	0.0671023	Gm10532	-	predicted gene 10532	ncRNA	O	-
547	22200	1.96656	-1.68612	0.603587	-2.79351	0.00521398	0.0676768	Uba3	A830034N06Rik|Ube1c	ubiquitin-like modifier activating enzyme 3	protein-coding	O	NEDD8-activating enzyme E1 catalytic subunit|NEDD8-activating enzyme E1C|ubiquitin-activating enzyme 3|ubiquitin-activating enzyme E1C
548	20666	4.11092	1.46316	0.524027	2.79214	0.00523607	0.0678396	Sox11	1110038H03Rik|6230403H02Rik|end1	SRY (sex determining region Y)-box 11	protein-coding	O	transcription factor SOX-11|SRY-box containing gene 11
549	18546	11.1921	-1.24204	0.445181	-2.78995	0.00527158	0.0681753	Pcp4	P16Rimb19|Pcp-4|Pep19	Purkinje cell protein 4	protein-coding	O	calmodulin regulator protein PCP4|brain-specific antigen PCP-4|brain-specific polypeptide PEP-19
550	100861778	127.661	1.09822	0.393824	2.7886	0.00529369	0.0683367
551	233020	602.798	1.03784	0.372426	2.78672	0.00532452	0.06861	Hipk4	Gm162	homeodomain interacting protein kinase 4	protein-coding	O	homeodomain-interacting protein kinase 4
552	100861793	380.073	0.642839	0.230888	2.7842	0.00536597	0.0689112
553	18584	8.7968	1.13588	0.408029	2.78383	0.00537216	0.0689112	Pde8a	Pde8	phosphodiesterase 8A	protein-coding	O	high affinity cAMP-specific and IBMX-insensitive 3',5'-cyclic phosphodiesterase 8A
554	100504071	168.638	0.557692	0.200354	2.78353	0.00537702	0.0689112	Gm20044	-	predicted gene, 20044	ncRNA	O	-
555	19184	4.42422	-1.56797	0.563511	-2.78251	0.00539402	0.0690046	Psmc5	Rpt6|mSUG1	protease (prosome, macropain) 26S subunit, ATPase 5	protein-coding	O	26S proteasome regulatory subunit 8|26S protease regulatory subunit 8|26S proteasome AAA-ATPase subunit RPT6|p45/SUG|proteasome 26S subunit ATPase 5|proteasome subunit p45
556	66254	100.669	-0.648166	0.233014	-2.78166	0.00540812	0.0690379	Dimt1	1500031M22Rik|Dimt1l	DIM1 dimethyladenosine transferase 1-like (S. cerevisiae)	protein-coding	O	probable dimethyladenosine transferase|18S rRNA (adenine(1779)-N(6)/adenine(1780)-N(6))-dimethyltransferase|18S rRNA dimethylase|DIM1 dimethyladenosine transferase 1 homolog|S-adenosylmethionine-6-N',N'-adenosyl(rRNA) dimethyltransferase|probable 18S rRNA (adenine(1779)-N(6)/adenine(1780)-N(6))-dimethyltransferase|probable 18S rRNA dimethylase|probable S-adenosylmethionine-6-N',N'-adenosyl(rRNA) …
557	69821	125.578	0.665304	0.239216	2.78119	0.00541607	0.0690379	Mterf4	1810059A23Rik|4933412H03Rik|Mterfd2	mitochondrial transcription termination factor 4	protein-coding	O	transcription termination factor 4, mitochondrial|MTERF domain containing 2|mTERF domain-containing protein 2
558	100862068	3952.34	-0.528242	0.190056	-2.7794	0.00544588	0.0692934
559	54351	25.3434	0.938349	0.337979	2.77635	0.00549729	0.0696986	Elp5	Derp6|Rai12	elongator acetyltransferase complex subunit 5	protein-coding	O	elongator complex protein 5|dermal papilla-derived protein 6 homolog|retinoic acid induced 12|retinoic acid-induced protein 12
560	497652	20.1036	0.919523	0.331199	2.77635	0.00549736	0.0696986	Acd	-	adrenocortical dysplasia	protein-coding	O	adrenocortical dysplasia protein
561	100861652	328.459	-0.385984	0.139097	-2.77492	0.00552155	0.0698194
562	170760	2.81861	-1.62983	0.587405	-2.77462	0.00552655	0.0698194	Acbd3	60kDa|8430407O11Rik|D1Ertd10e|GCP60|GOLPH1|Gocap1|Pap7	acyl-Coenzyme A binding domain containing 3	protein-coding	O	Golgi resident protein GCP60|PBR associated protein|PBR- and PKA-associated protein 7|acyl-CoA-binding domain-containing protein 3|golgi complex associated protein 1, 60 kDa|golgi complex-associated protein 1|golgi phosphoprotein 1|peripheral benzodiazepine receptor-associated protein PAP7|peripherial benzodiazepine receptor associated protein
563	240054	206.014	0.801697	0.289121	2.77288	0.00555632	0.0700708	D630044L22Rik	-	RIKEN cDNA gene D630044L22 gene	ncRNA	O	-
564	16348	71.1824	-0.512461	0.185049	-2.76933	0.0056172	0.070713	Invs	Nphp2|inv	inversin	protein-coding	O	inversin|inversion of embryo turning protein|nephrocystin 2
565	380698	16.3652	0.939042	0.339242	2.76806	0.00563906	0.0708541	Obscn	Gm878|UNC89	obscurin, cytoskeletal calmodulin and titin-interacting RhoGEF	protein-coding	O	obscurin|obscurin-MLCK|obscurin-RhoGEF|obscurin-myosin light chain kinase
566	100502789	45.6742	0.862675	0.311713	2.76753	0.00564837	0.0708541
567	629499	9.94164	1.16165	0.419951	2.76615	0.00567228	0.0710286	Mroh8	4922505G16Rik	maestro heat-like repeat family member 8	protein-coding	O	protein MROH8
568	77772	42.8394	0.711598	0.257635	2.76203	0.00574425	0.0718032	Dcst1	A330106H01Rik	DC-STAMP domain containing 1	protein-coding	O	E3 ubiquitin-protein ligase DCST1|DC-STAMP domain-containing protein 1|RING-type E3 ubiquitin transferase
569	382073	55.9529	-0.956217	0.346421	-2.76028	0.00577525	0.0720637	Ccdc84	Cenatac|D630044F24Rik|Gm1114	coiled-coil domain containing 84	protein-coding	O	centrosomal AT-AC splicing factor|coiled-coil domain-containing protein 84
570	100038411	250.689	0.471028	0.170804	2.7577	0.00582088	0.0725057	Gm15998	-	predicted gene 15998	ncRNA	O	-
571	66354	75.4902	-0.739082	0.26809	-2.75684	0.00583622	0.0725695	Snw1	2310008B08Rik|NCoA-62|SKIP|Skiip	SNW domain containing 1	protein-coding	O	SNW domain-containing protein 1|SKI interacting protein|nuclear protein SkiP|ski-interacting protein
572	268373	12.0489	-1.57974	0.573247	-2.75577	0.00585539	0.0726805	Ppia	Cphn|CyP-18|CypA|SP18	peptidylprolyl isomerase A	protein-coding	O	peptidyl-prolyl cis-trans isomerase A|PPIase A|cyclophilin A|cyclosporin A-binding protein|rotamase A
573	13016	3.58879	-1.60649	0.583252	-2.75437	0.00588051	0.0728649	Ctbp1	BARS|CtBP3/BARS|D4S115h|D5H4S115|D5H4S115E	C-terminal binding protein 1	protein-coding	O	C-terminal-binding protein 1
574	20042	7.58695	-1.1926	0.433344	-2.75209	0.00592167	0.0729903	Rps12	-	ribosomal protein S12	protein-coding	O	40S ribosomal protein S12
575	100862264	43.3696	0.740592	0.269107	2.75204	0.00592259	0.0729903
576	100861762	721.259	-0.625696	0.227399	-2.75153	0.00593169	0.0729903
577	17725	572.235	-1.46964	0.534224	-2.75099	0.00594158	0.0729903	mt-Rnr2	-	16S ribosomal RNA	rRNA	O	-
578	319263	3.69966	-1.62572	0.590965	-2.75096	0.00594203	0.0729903	Pcmtd1	8430411F12Rik|A030012M09Rik	protein-L-isoaspartate (D-aspartate) O-methyltransferase domain containing 1	protein-coding	O	protein-L-isoaspartate O-methyltransferase domain-containing protein 1
579	107767	2.47323	-1.67093	0.607792	-2.74918	0.00597438	0.0731243	Scamp1	4930505M11Rik	secretory carrier membrane protein 1	protein-coding	O	secretory carrier-associated membrane protein 1
580	12857	10.5246	-1.64574	0.598673	-2.74898	0.00597808	0.0731243	Cox4i1	COX|COX IV-1|COXIV|Cox4|Cox4a|IV-1	cytochrome c oxidase subunit 4I1	protein-coding	O	cytochrome c oxidase subunit 4 isoform 1, mitochondrial|cytochrome c oxidase polypeptide IV|cytochrome c oxidase subunit IV|cytochrome c oxidase, subunit IVa
581	100502931	32.4777	0.818481	0.297774	2.74867	0.00598384	0.0731243	Gm15821	-	predicted gene 15821	unknown	O	-
582	109552	1.9695	-1.65581	0.603009	-2.74591	0.00603432	0.0735422	Sri	2210417O06Rik|2900070H08Rik|Sor	sorcin	protein-coding	O	sorcin
583	320507	100.686	1.1759	0.428276	2.74567	0.00603875	0.0735422	D930015M05Rik	-	RIKEN cDNA D930015M05 gene	ncRNA	O	-
584	22121	20.2828	-1.53647	0.560017	-2.74362	0.00607662	0.0736039	Rpl13a	1810026N22Rik|Tstap198-7|tum-antigen	ribosomal protein L13A	protein-coding	O	60S ribosomal protein L13a|tissue specific transplantation antigen P198-7|transplantation antigen P198|tum-P198 antigen|tum-transplantation antigen P198
585	100126227	21.8204	1.03788	0.378329	2.74333	0.00608188	0.0736039	Gm13031	-	predicted gene 13031	ncRNA	O	-
586	27370	6.46936	-1.30383	0.475302	-2.74316	0.00608506	0.0736039	Rps26	-	ribosomal protein S26	protein-coding	O	40S ribosomal protein S26
587	16785	8.40595	-1.66689	0.607656	-2.74315	0.00608528	0.0736039	Rpsa	67kDa|67lr|Lamr|Lamr1|Lamrl1|MLR|P40|P40-3|P40-8	ribosomal protein SA	protein-coding	O	40S ribosomal protein SA|37 kDa laminin receptor|37 kDa oncofetal antigen|37/67 kDa laminin receptor|37LRP|67 kDa laminin receptor|67LR|LBP/p40|LRP/LR|OFA/iLRP|P40-3, functional|P40-8, functional|laminin receptor 1 (67kD, ribosomal protein SA)|laminin-binding protein precursor p40
588	100862031	105.523	0.812243	0.29659	2.73861	0.00616999	0.0745016
589	12466	3.48486	-1.55491	0.568296	-2.73609	0.00621749	0.0747199	Cct6a	CCT-zeta|CCT-zeta-1|Cct6|Cctz-1|TCP-1-zeta	chaperonin containing Tcp1, subunit 6a (zeta)	protein-coding	O	T-complex protein 1 subunit zeta|chaperonin containing TCP-1|chaperonin subunit 6a (zeta)
590	319317	51.3933	-1.38527	0.50657	-2.73461	0.00624535	0.0747199	Snhg11	A930034L06Rik|E130013N09Rik	small nucleolar RNA host gene 11	ncRNA	O	small nucleolar RNA host gene 11 (non-protein coding)
591	14840	10.5779	1.02183	0.373727	2.73416	0.00625392	0.0747199	Gsg1	-	germ cell associated 1	protein-coding	O	germ cell-specific gene 1 protein|germ cell-associated protein 1
592	100038714	7.96158	1.20604	0.441104	2.73415	0.00625417	0.0747199	Gm15401	-	predicted gene 15401	ncRNA	O	-
593	30947	2.77665	1.57552	0.576352	2.73361	0.0062645	0.0747199	Adat1	MMADAT1	adenosine deaminase, tRNA-specific 1	protein-coding	O	tRNA-specific adenosine deaminase 1|tRNA-specific adenosine-37 deaminase
594	70103	17.3631	0.871401	0.318785	2.73351	0.00626638	0.0747199	Znhit1	2700001K05Rik|ZNFN4A1	zinc finger, HIT domain containing 1	protein-coding	O	zinc finger HIT domain-containing protein 1|zinc finger protein, subfamily 4A (HIT domain containing), member 1
595	320354	2616.37	1.09103	0.39942	2.73154	0.00630395	0.0747199	Grin1os	E130003G02Rik	glutamate receptor, ionotropic, NMDA1 (zeta 1), opposite strand	ncRNA	O	Grin1 opposite strand transcript
596	27660	250.87	0.634578	0.232364	2.73096	0.00631499	0.0747199	1700088E04Rik	ESTJ0827E04	RIKEN cDNA 1700088E04 gene	protein-coding	O	UPF0193 protein EVG1 homolog
597	68859	363.329	0.648375	0.237448	2.7306	0.00632194	0.0747199	Smim1	0610011H04Rik|1190007F08Rik|2700009I11Rik	small integral membrane protein 1	protein-coding	O	small integral membrane protein 1
598	14137	198.709	0.623464	0.228325	2.73059	0.00632202	0.0747199	Fdft1	SQS|SS	farnesyl diphosphate farnesyl transferase 1	protein-coding	O	squalene synthase|FPP:FPP farnesyltransferase|farnesyl-diphosphate farnesyltransferase
599	100861939	1163.12	0.561365	0.205608	2.73027	0.00632825	0.0747199
600	22318	10.9041	-1.20773	0.4425	-2.72934	0.00634609	0.0747199	Vamp2	Syb-2|Syb2|Vamp-2|sybII	vesicle-associated membrane protein 2	protein-coding	O	vesicle-associated membrane protein 2|synaptobrevin II|synaptobrevin-2|vesicle-associated membrane 2
601	18038	11.5536	0.933595	0.342082	2.72915	0.0063497	0.0747199	Nfkbil1	Def-7|IKBL|ikappaBL	nuclear factor of kappa light polypeptide gene enhancer in B cells inhibitor like 1	protein-coding	O	NF-kappa-B inhibitor-like protein 1|I-kappa-B-like protein|inhibitor of kappa B-like protein
602	11431	27.0823	-0.736807	0.269997	-2.72894	0.00635375	0.0747199	Acp1	4632432E04Rik|Acp-1|LMW-PTP|Lmptp	acid phosphatase 1, soluble	protein-coding	O	low molecular weight phosphotyrosine protein phosphatase|LMW-PTPase|low molecular weight cytosolic acid phosphatase
603	56075	58.1729	-0.770896	0.282511	-2.72872	0.00635798	0.0747199	Pdss1	2610203G20Rik|2700031G06Rik|TPT|TPT 1|Tprt|mDLP1|mSPS1	prenyl (solanesyl) diphosphate synthase, subunit 1	protein-coding	O	all trans-polyprenyl-diphosphate synthase PDSS1|decaprenyl-diphosphate synthase subunit 1|all-trans-decaprenyl-diphosphate synthase subunit 1|decaprenyl pyrophosphate synthase subunit 1|decaprenyl pyrophosphate synthetase subunit 1|solanesyl-diphosphate synthase subunit 1|subunit 1 of solanesyl diphosphate synthase|trans-prenyltransferase 1
604	237898	2.40449	-1.63348	0.598675	-2.72849	0.00636256	0.0747199	Usp32	2900074J03Rik|6430526O11Rik	ubiquitin specific peptidase 32	protein-coding	O	ubiquitin carboxyl-terminal hydrolase 32|ubiquitin specific protease 32
605	100504335	273.959	-0.518846	0.190222	-2.72758	0.00638007	0.0747199	Gm20179	-	predicted gene, 20179	ncRNA	O	-
606	73326	166.56	0.722763	0.265021	2.7272	0.00638749	0.0747199	4932702P03Rik	1700047I16Rik	RIKEN cDNA 4932702P03 gene	ncRNA	O	-
607	68149	10.3253	1.22075	0.447624	2.72717	0.00638802	0.0747199	Otub2	2010015L18Rik|4930586I02Rik|OTB2|OTU2	OTU domain, ubiquitin aldehyde binding 2	protein-coding	O	ubiquitin thioesterase OTUB2|OTU domain-containing ubiquitin aldehyde-binding protein 2|deubiquitinating enzyme OTUB2|otubain-2|ubiquitin-specific-processing protease OTUB2
608	52690	4.71016	-1.42111	0.52136	-2.72578	0.00641506	0.0749127	Setd3	2610102I01Rik|2610305M23Rik|6030490B17Rik|D12Ertd771e	SET domain containing 3	protein-coding	O	actin-histidine N-methyltransferase|SET domain-containing protein 3|endothelial differentiation inhibitory protein D10|histone-lysine N-methyltransferase setd3|protein-L-histidine N-tele-methyltransferase
609	78334	2.09068	-1.64949	0.60563	-2.7236	0.00645756	0.0751083	Cdk19	2700084L06Rik|CDK11|Cdc2l6|mKIAA1028	cyclin-dependent kinase 19	protein-coding	O	cyclin-dependent kinase 19|CDC2-related protein kinase 6|cell division cycle 2-like 6 (CDK8-like)|cell division cycle 2-like protein kinase 6|cell division protein kinase 19|cyclin-dependent kinase (CDC2-like) 11|cyclin-dependent kinase 11
610	78899	273.382	0.654909	0.240466	2.7235	0.00645951	0.0751083	4932443L11Rik	-	RIKEN cDNA 4932443L11 gene	ncRNA	O	-
611	108699	24.3286	-0.926583	0.340244	-2.72329	0.00646354	0.0751083	Chn1	0610007I19Rik|0710001E19Rik|1700112L09Rik|2900046J01Rik|ARHGAP2	chimerin 1	protein-coding	O	N-chimaerin|A-chimaerin|N-chimerin|NC|alpha-chimerin|alpha1 chimaerin|alpha2 chimaerin|alpha3-chimerin|chimaerin|chimerin (chimaerin) 1|rho GTPase-activating protein 2
612	226412	6.08348	-1.49954	0.55103	-2.72135	0.00650161	0.0753813	R3hdm1	R3hdm	R3H domain containing 1	protein-coding	O	R3H domain-containing protein 1|R3H domain (binds single-stranded nucleic acids)|R3H domain 1 (binds single-stranded nucleic acids)
613	100503122	289.31	0.484099	0.177939	2.72059	0.00651647	0.0753813	Gm19565	-	predicted gene, 19565	ncRNA	O	-
614	26878	5.85059	-1.30699	0.480429	-2.72047	0.00651889	0.0753813	B3galt2	-	UDP-Gal:betaGlcNAc beta 1,3-galactosyltransferase, polypeptide 2	protein-coding	O	beta-1,3-galactosyltransferase 2|UDP-Gal:betaGlcNAc beta 1,3-galactosyltransferase-II|beta-1,3-GalTase 2|beta3Gal-T2|beta3GalT2
615	270672	1910.7	-0.312908	0.115069	-2.7193	0.00654196	0.0755251	Map3k15	MEKK15	mitogen-activated protein kinase kinase kinase 15	protein-coding	O	mitogen-activated protein kinase kinase kinase 15|MAPK/ERK kinase kinase 15|MEK kinase 15
616	66968	4.05643	1.4663	0.539361	2.71859	0.00655613	0.0755658	Plin5	2310076L09Rik|Lsdp5|MLDP|PAT-1	perilipin 5	protein-coding	O	perilipin-5|lipid droplet associated protein|lipid droplet-associated protein PAT-1|lipid storage droplet protein 5|myocardial LD protein
617	26462	24.5449	0.792624	0.291893	2.71546	0.00661837	0.0761596	Txnrd2	ESTM573010|TGR|Tr3|Trxr2|Trxrd2	thioredoxin reductase 2	protein-coding	O	thioredoxin reductase 2, mitochondrial|TR beta|thioredoxin reductase TR3
618	16898	5.36521	-1.5595	0.574632	-2.7139	0.00664954	0.0763944	Rps2	Llrep3|S4	ribosomal protein S2	protein-coding	O	40S ribosomal protein S2|40S ribosomal protein S4|protein LLRep3|repeat family 3
619	100036523	196.194	1.0407	0.383642	2.71269	0.00667388	0.0764456	Gm16982	-	predicted gene, 16982	ncRNA	O	-
620	74330	101.878	-0.524737	0.193443	-2.71261	0.00667553	0.0764456	Dnajc14	5730551F12Rik|DNAJ|DRIP78|HDJ3|LIP6	DnaJ heat shock protein family (Hsp40) member C14	protein-coding	O	dnaJ homolog subfamily C member 14|DnaJ (Hsp40) homolog, subfamily C, member 14
621	244895	3.69378	-1.43778	0.530288	-2.71133	0.00670147	0.076619	Peak1	1110049L02Rik|9530046P14|C230081A13Rik|SGK269|mKIAA2002	pseudopodium-enriched atypical kinase 1	protein-coding	O	inactive tyrosine-protein kinase PEAK1|NKF3 kinase family member|sugen kinase 269|tyrosine-protein kinase SgK269
622	100042889	43.2473	-0.713347	0.263232	-2.70995	0.00672927	0.076686	C920021L13Rik	-	RIKEN cDNA C920021L13 gene	ncRNA	O	-
623	20250	11.7058	-1.06649	0.393577	-2.70973	0.00673389	0.076686	Scd2	Mir5114|Scd-2|mir-5114|swty	stearoyl-Coenzyme A desaturase 2	protein-coding	O	stearoyl-CoA desaturase 2|Acyl-CoA desaturase 2 (Stearoyl-CoA desaturase 2) (Fatty acid desaturase 2) (Delta(9)-desaturase 2)|delta(9)-desaturase 2|fatty acid desaturase 2
624	59058	43.135	0.735167	0.271387	2.70893	0.00675008	0.076686	Bhlhe22	Beta3|Beta3a|Bhlhb5	basic helix-loop-helix family, member e22	protein-coding	O	class E basic helix-loop-helix protein 22|basic helix-loop-helix (bHLH) gene, class B, beta3|basic helix-loop-helix domain containing, class B5|class B basic helix-loop-helix protein 5
625	100861718	166.026	-0.431881	0.15943	-2.70891	0.00675053	0.076686
626	77771	2.16575	-1.64302	0.607206	-2.70588	0.00681243	0.0772656	Csrnp3	A330102K23Rik|CSRNP-3|Csnrp3|Mbu1|taip-2	cysteine-serine-rich nuclear protein 3	protein-coding	O	cysteine/serine-rich nuclear protein 3|TGF-beta induced apoptosis protein 2
627	20262	5.90123	-1.38641	0.512547	-2.70495	0.00683148	0.0773581	Stmn3	9330161A03Rik|Sclip	stathmin-like 3	protein-coding	O	stathmin-3|SCG10-like protein|SCG10-related protein HiAT3|Scgn10 like-protein|hippocampus abundant transcript 3
628	217316	16.926	0.960337	0.355674	2.70004	0.00693301	0.0782057	Slc16a5	A130015N09Rik|MCT 5|MCT 6|MCT5	solute carrier family 16 (monocarboxylic acid transporters), member 5	protein-coding	O	monocarboxylate transporter 6|monocarboxylate transporter 5|solute carrier family 16 member 5
629	14369	2.98957	1.52865	0.566221	2.69974	0.00693935	0.0782057	Fzd7	Fz7	frizzled class receptor 7	protein-coding	O	frizzled-7|frizzled homolog 7|fz-7|mFz7
630	234214	4.17969	-1.51594	0.561515	-2.69974	0.00693938	0.0782057	Sorbs2	2010203O03Rik|9430041O17Rik|A530071H08|Argbp2|mKIAA0777|nArgBP2	sorbin and SH3 domain containing 2	protein-coding	O	sorbin and SH3 domain-containing protein 2|Arg/Abl-binding protein 2|Arg/Abl-interacting protein ArgBP2|arg-binding protein 2|arg/Abl-interacting protein 2
631	12298	23.9177	-0.911925	0.338129	-2.69697	0.00699727	0.078581	Cacnb4	3110038O15Rik|Cchb4|lh	calcium channel, voltage-dependent, beta 4 subunit	protein-coding	O	voltage-dependent L-type calcium channel subunit beta-4|CAB4|calcium channel voltage-dependent subunit beta 4
632	105689	5.02748	-1.37701	0.510582	-2.69694	0.00699794	0.078581	Mycbp2	C130061D10Rik|Pam|Phr1	MYC binding protein 2, E3 ubiquitin protein ligase	protein-coding	O	E3 ubiquitin-protein ligase MYCBP2|Myc-binding protein 2|RING-type E3 ubiquitin transferase MYCBP2|pam, highwire, rpm 1|pam/highwire/rpm-1 protein|probable E3 ubiquitin-protein ligase MYCBP2|protein Magellan|protein associated with Myc
633	14357	88.7147	0.7364	0.273088	2.69656	0.00700588	0.078581	Dtx1	Fxit1|mKIAA4160	deltex 1, E3 ubiquitin ligase	protein-coding	O	E3 ubiquitin-protein ligase DTX1|FXI-T1|RING-type E3 ubiquitin transferase DTX1|deltex 1 homolog|deltex1|fractionated x-irradiation induced transcript 1|mDTX1|protein deltex-1
634	66646	55.8307	-0.674844	0.250409	-2.69497	0.00703953	0.0788339	Rpe	2810429B02Rik|5730518J08Rik	ribulose-5-phosphate-3-epimerase	protein-coding	O	ribulose-phosphate 3-epimerase|ribulose-5-phosphate-epimerase
635	67252	4.20129	-1.47365	0.547047	-2.69382	0.00706373	0.0789803	Cap2	2810452G09Rik	CAP, adenylate cyclase-associated protein, 2 (yeast)	protein-coding	O	adenylyl cyclase-associated protein 2
636	100042194	13.7172	1.1118	0.412807	2.69327	0.0070755	0.0789875	Gm13446	-	predicted gene 13446	ncRNA	O	-
637	11739	9.23781	-1.61195	0.599014	-2.69101	0.00712357	0.0793709	Slc25a4	Ant1|mANC1	solute carrier family 25 (mitochondrial carrier, adenine nucleotide translocator), member 4	protein-coding	O	ADP/ATP translocase 1|ADP,ATP carrier protein 1|ADP,ATP carrier protein, heart/skeletal muscle|ANT 1|adenine nucleotide translocase-1|adenine nucleotide translocator 1, skeletal muscle|solute carrier family 25 member 4
638	21858	3.00912	-1.49421	0.555452	-2.69008	0.00714343	0.0793709	Timp2	D11Bwg1104e|Timp-2	tissue inhibitor of metalloproteinase 2	protein-coding	O	metalloproteinase inhibitor 2|tissue inhibitor of metalloproteinases 2
639	108159	418.687	-0.569183	0.211619	-2.68966	0.00715251	0.0793709	Ubxn8	D0H8S2298E|Rep-8|Rep8h|Ubxd6	UBX domain protein 8	protein-coding	O	UBX domain-containing protein 8|UBX domain containing 6|UBX domain-containing protein 6|protein Rep-8|reproduction 8 protein
640	100862251	553.889	0.403058	0.14986	2.68956	0.00715456	0.0793709
641	270106	8.55195	-1.38792	0.516557	-2.68687	0.00721245	0.0797715	Rpl13	A52|L13	ribosomal protein L13	protein-coding	O	60S ribosomal protein L13
642	100504704	116.596	0.459928	0.171178	2.68684	0.00721314	0.0797715
643	15526	13.159	-0.902232	0.336402	-2.68201	0.00731815	0.0807241	Hspa9	74kDa|Csa|Grp75|Hsc74|Hsp74|Hsp74a|Hspa9a|Mortalin|Mot-2|Mot2|Mthsp70|Pbp74	heat shock protein 9	protein-coding	O	stress-70 protein, mitochondrial|75 kDa glucose-regulated protein|C3H-specific antigen|GRP-75|heat shock 70 kDa protein 9|heat shock protein 9A|heat shock protein cognate 74|heat shock protein, 74 kDa, A|heat shock protein, A|p66 MOT|peptide-binding protein 74
644	100861706	212.469	0.737932	0.27516	2.68183	0.00732201	0.0807241
645	65106	2.52888	-1.56845	0.585093	-2.68069	0.00734702	0.0808742	Arl6ip5	5930404D22Rik|Aip-5|Gtrap3-18|addiscin	ADP-ribosylation factor-like 6 interacting protein 5	protein-coding	O	PRA1 family protein 3|ADP-ribosylation factor-like protein 6-interacting protein 5|ADP-ribosylation-like factor 6 interacting protein 5|ARL-6-interacting protein 5|addicsin|glutamate transporter EAAC1-interacting protein|prenylated Rab acceptor protein 2|protein JWa
646	232943	125.506	0.547793	0.204458	2.67924	0.00737894	0.0810998	Klc3	Klct	kinesin light chain 3	protein-coding	O	kinesin light chain 3
647	108837	2.72574	-1.52609	0.570396	-2.6755	0.00746189	0.0818148	Ibtk	5430411K16Rik|BTKI|mKIAA1417	inhibitor of Bruton agammaglobulinemia tyrosine kinase	protein-coding	O	inhibitor of Bruton tyrosine kinase
648	72185	57.8694	0.840898	0.314323	2.67526	0.00746704	0.0818148	Dbndd1	2810427I04Rik|D8Ertd590e	dysbindin (dystrobrevin binding protein 1) domain containing 1	protein-coding	O	dysbindin domain-containing protein 1
649	22632	51.2584	0.664402	0.248423	2.67448	0.0074846	0.0818626	Yy1	NF-E1|YY-1	YY1 transcription factor	protein-coding	O	transcriptional repressor protein YY1|UCR-motif DNA-binding protein|UCRBP transcription factor|Yin Yang 1|delta transcription factor|yin and yang 1
650	236915	5.48902	-1.29588	0.484615	-2.67404	0.00749446	0.0818626	Arhgef9	9630036L12Rik	CDC42 guanine nucleotide exchange factor (GEF) 9	protein-coding	O	rho guanine nucleotide exchange factor 9|collybistin|rac/Cdc42 guanine nucleotide exchange factor 9
651	12345	3.39751	-1.56358	0.5849	-2.67324	0.00751227	0.081931	Capzb	1700120C01Rik|CPB1|CPB2|CPbeat2|CPbeta1|CPbeta2|Cappb1	capping actin protein of muscle Z-line subunit beta	protein-coding	O	F-actin-capping protein subunit beta|capZ beta|capping protein (actin filament) muscle Z-line, beta|capping protein beta 1
652	22720	2.05039	-1.61932	0.605958	-2.67234	0.00753254	0.0820261	Zfp62	-	zinc finger protein 62	protein-coding	O	zinc finger protein 62|ZT3
653	20482	2.27726	-1.59488	0.597133	-2.6709	0.00756475	0.0821848	Skil	Skir|SnoN|sno	SKI-like	protein-coding	O	ski-like protein|ski-related oncogene|ski/sno related
654	230598	41.5265	-0.573925	0.214958	-2.66994	0.00758658	0.0821848	Nrd1	2600011I06Rik|NRD-C|Nrdc	nardilysin, N-arginine dibasic convertase, NRD convertase 1	protein-coding	O	nardilysin|N-arginine dibasic convertase|NRD convertase|nardilysin convertase
655	20190	8.74976	1.11112	0.416176	2.66984	0.00758877	0.0821848	Ryr1	RYR-1|Ryr|skrr	ryanodine receptor 1, skeletal muscle	protein-coding	O	ryanodine receptor 1|calcium release channel|skeletal muscle calcium release channel|skeletal muscle ryanodine receptor|skeletal muscle-type ryanodine receptor|type 1 ryanodine receptor
656	654805	4.01931	1.42226	0.532761	2.66961	0.007594	0.0821848	F930015N05Rik	-	RIKEN cDNA F930015N05 gene	ncRNA	O	-
657	414066	105.744	0.468501	0.175529	2.66909	0.00760574	0.0821848	BC037032	-	cDNA Sequence BC037032	ncRNA	O	-
658	11740	2.62912	-1.53863	0.576602	-2.66845	0.0076203	0.0821848	Slc25a5	Ant2	solute carrier family 25 (mitochondrial carrier, adenine nucleotide translocator), member 5	protein-coding	O	ADP/ATP translocase 2|ADP, ATP carrier protein 2|adenine nucleotide translocase|adenine nucleotide translocator 2, fibroblast
659	381511	3.79166	-1.53581	0.575621	-2.6681	0.00762814	0.0821848	Pdp1	Gm1024|Ppm2c	pyruvate dehydrogenase phosphatase catalytic subunit 1	protein-coding	O	[Pyruvate dehydrogenase [acetyl-transferring]]-phosphatase 1, mitochondrial|PDP 1|PDPC 1|protein phosphatase 2C, magnesium dependent, catalytic subunit|pyruvate dehydrogenase phosphatase isoenzyme 2|pyruvate dehyrogenase phosphatase catalytic subunit 1
660	83486	2.70997	-1.55204	0.581967	-2.66688	0.00765579	0.0823578	Rbm5	D030069N10Rik	RNA binding motif protein 5	protein-coding	O	RNA-binding protein 5|putative tumor suppressor LUCA15
661	100862149	41.0825	0.938783	0.352271	2.66494	0.00770009	0.082709
662	223669	1.83782	-1.61195	0.605376	-2.66272	0.00775114	0.0831316	Zfp7	KRAB20|KRAB7|Krox-2|Zfp-7|Zfp65|Zfp80|Zfp86-rs1|mszf73-2	zinc finger protein 7	protein-coding	O	zinc finger protein 7|zinc finger protein 86, related sequence 1
663	74143	2.13664	-1.58483	0.595601	-2.6609	0.00779327	0.083279	Opa1	1200011N24Rik|lilr3|mKIAA0567	OPA1, mitochondrial dynamin like GTPase	protein-coding	O	dynamin-like 120 kDa protein, mitochondrial|large GTP-binding protein|largeG|optic atrophy 1 homolog|optic atrophy protein 1 homolog
664	100504295	84.7083	1.11296	0.418285	2.66076	0.00779653	0.083279
665	100861758	1236.44	-0.641829	0.241275	-2.66015	0.00781047	0.083279
666	74770	10.3497	1.0462	0.393292	2.6601	0.0078118	0.083279	Hhatl	1110011D13Rik|Gup1|Mg56	hedgehog acyltransferase-like	protein-coding	O	protein-cysteine N-palmitoyltransferase HHAT-like protein|Mitsugumin 56|glycerol uptake/transporter homolog|hedgehog acyltransferase-like protein
667	100862196	83.4014	0.691497	0.260274	2.65681	0.00788842	0.0839697
668	109880	28.05	-0.79208	0.298267	-2.65561	0.00791662	0.0841437	Braf	9930012E13Rik|B-raf|Braf-2|Braf2|C230098H17|D6Ertd631e	Braf transforming gene	protein-coding	O	serine/threonine-protein kinase B-raf|B-Raf proto-oncogene serine/threonine-protein kinase (p94)|proto-oncogene B-Raf
669	16592	2.95462	-1.57491	0.593763	-2.65242	0.00799168	0.0848145	Fabp5	E-FABP|Fabpe|Klbp|PA-FABP|mal1	fatty acid binding protein 5, epidermal	protein-coding	O	fatty acid-binding protein 5|uncharacterized protein LOC16592|epidermal-type fatty acid-binding protein|epithelial fatty acid-binding protein|fatty acid-binding protein, epidermal|keratinocyte lipid-binding protein|psoriasis-associated fatty acid-binding protein homolog
670	15228	8.36366	1.06585	0.401982	2.65148	0.00801392	0.0849236	Foxg1	2900064B05Rik|BF-1|Bf1|Hfh9|Hfhbf1	forkhead box G1	protein-coding	O	forkhead box protein G1|HNF-3/forkhead homolog, brain factor 1|forkhead-related protein FKHL1
671	14708	3.45802	-1.43243	0.540711	-2.64916	0.00806914	0.085341	Gng7	Hg3b	guanine nucleotide binding protein (G protein), gamma 7	protein-coding	O	guanine nucleotide-binding protein G(I)/G(S)/G(O) subunit gamma-7|guanine nucleotide binding protein (G protein), gamma 7 subunit|heterotrimeric guanine nucleotide-binding protein 3b
672	100862141	170.526	0.506179	0.191098	2.6488	0.00807784	0.085341
673	67862	3.25881	1.48093	0.559195	2.64832	0.00808936	0.085341	2310033P09Rik	Mmtag2	RIKEN cDNA 2310033P09 gene	protein-coding	O	multiple myeloma tumor-associated protein 2 homolog
674	107999	105.432	0.4852	0.183246	2.64781	0.00810157	0.085343	Gtpbp6	Pgbpll|pgpl	GTP binding protein 6 (putative)	protein-coding	O	putative GTP-binding protein 6|pseudoautosomal GTP binding protein-like, like
675	70047	549.168	-0.487784	0.184798	-2.63955	0.00830168	0.0872059	Trnt1	2410043H24Rik|2610044E04Rik|9830143O18Rik|CGI-47|mt-Trat	tRNA nucleotidyl transferase, CCA-adding, 1	protein-coding	O	CCA tRNA nucleotidyltransferase 1, mitochondrial|mitochondrial tRNA nucleotidyl transferase, CCA-adding|mt CCA-adding enzyme|mt tRNA CCA-diphosphorylase|mt tRNA CCA-pyrophosphorylase|mt tRNA adenylyltransferase|tRNA adenylyltransferase, mitochondrial|tRNA-nucleotidyltransferase 1, mitochondrial
676	100862060	168.158	0.665456	0.252194	2.63867	0.00832314	0.0872059
677	14167	4.43037	-1.4458	0.547965	-2.63849	0.0083275	0.0872059	Fgf12	B230343J05Rik|FGF-12|FHF-1|Fgf1a|Fhf1	fibroblast growth factor 12	protein-coding	O	fibroblast growth factor 12|fibroblast growth factor 1a|fibroblast growth factor homologous factor 1|myocyte-activating factor
678	67028	2.32047	-1.58955	0.602447	-2.63849	0.00832755	0.0872059	Chmp1b2	2610002M06Rik|8430408J07Rik	charged multivesicular body protein 1B2	protein-coding	O	charged multivesicular body protein 1b-2|CHMP1b-2|chromatin-modifying protein 1b-2
679	110391	3.09004	-1.54518	0.586325	-2.63536	0.00840483	0.0875649	Qdpr	2610008L04Rik|D5Ertd371e|Dhpr|PKU2	quinoid dihydropteridine reductase	protein-coding	O	dihydropteridine reductase|HDHPR
680	13722	2.11868	-1.60054	0.607406	-2.63504	0.00841279	0.0875649	Aimp1	9830137A06Rik|AIMP1/p43|EMAPII|Emap2|Scye1|p43	aminoacyl tRNA synthetase complex-interacting multifunctional protein 1	protein-coding	O	aminoacyl tRNA synthase complex-interacting multifunctional protein 1|ARS inducible multifunctional protein 1|endothelial monocyte activating polypeptide 2|multisynthase complex auxiliary component p43|multisynthetase complex auxiliary component p43|small inducible cytokine subfamily E, member 1
681	109065	112.745	0.550292	0.208846	2.63492	0.00841568	0.0875649	Dnaaf2	Ktu|TU54|kintoun|mknt	dynein, axonemal assembly factor 2	protein-coding	O	protein kintoun|dynein assembly factor 2, axonemal
682	108123	2.7861	-1.55652	0.590777	-2.63469	0.00842134	0.0875649	Napg	2400003O04Rik|SNARE	N-ethylmaleimide sensitive fusion protein attachment protein gamma	protein-coding	O	gamma-soluble NSF attachment protein|N-ethylmaleimide-sensitive factor attachment protein gamma|SNAP-gamma
683	71799	262.724	-0.461074	0.175036	-2.63417	0.00843433	0.0875649	Ptcd1	1110069M14Rik	pentatricopeptide repeat domain 1	protein-coding	O	pentatricopeptide repeat-containing protein 1, mitochondrial
684	70579	3.93154	-1.38945	0.527483	-2.63411	0.00843583	0.0875649	Zc3h11a	1110003F06Rik|5730454B08Rik|G630041M05Rik|Zc3hdc11a|Zc3hh11a|mKIAA0663	zinc finger CCCH type containing 11A	protein-coding	O	zinc finger CCCH domain-containing protein 11A
685	100862212	1111.79	-0.354229	0.134749	-2.6288	0.00856866	0.0888138
686	14923	2.30725	-1.59618	0.607616	-2.62696	0.00861517	0.0891657	Guk1	Gmk|Guk-1	guanylate kinase 1	protein-coding	O	guanylate kinase|GMP kinase
687	100502779	135.473	0.628942	0.239692	2.62396	0.00869149	0.0895116	Gm12356	-	predicted gene 12356	ncRNA	O	-
688	13498	3.41899	1.40406	0.535128	2.62379	0.0086958	0.0895116	Atn1	Atr1|Drpla|atrophin-1	atrophin 1	protein-coding	O	atrophin-1|dentatorubral pallidoluysian atrophy|dentatorubral-pallidoluysian atrophy protein homolog
689	22154	20.0569	-0.850539	0.324205	-2.62346	0.00870416	0.0895116	Tubb5	B130022C14Rik|M(beta)5	tubulin, beta 5 class I	protein-coding	O	tubulin beta-5 chain
690	193116	31.4887	-1.28016	0.488127	-2.6226	0.00872626	0.0895116	Slu7	D11Ertd730e|D3Bwg0878e	SLU7 splicing factor homolog (S. cerevisiae)	protein-coding	O	pre-mRNA-splicing factor SLU7|step II splicing factor SLU7
691	21807	5.45459	-1.27962	0.487927	-2.62256	0.0087273	0.0895116	Tsc22d1	Egr5|Gm19597|TSC-22|Tgfb1i4|Tsc|Tsc22	TSC22 domain family, member 1	protein-coding	O	TSC22 domain family protein 1|Tgfb-stimulated clone 22 homolog|Tsc22-related inducible leucine zipper 1b|regulatory protein Tsc22|transforming growth factor beta 1 induced transcript 4
692	380977	18.144	0.945005	0.360351	2.62246	0.00872984	0.0895116	A330009N23Rik	-	RIKEN cDNA A330009N23 gene	ncRNA	O	-
693	26414	4.27608	-1.49578	0.570435	-2.62218	0.00873684	0.0895116	Mapk10	C230008H04Rik|JNK3|JNK3B1|JNK3B2|SAPK(beta)|Serk2|p493F12|p54bSAPK	mitogen-activated protein kinase 10	protein-coding	O	mitogen-activated protein kinase 10|JNK3 beta1 protein kinase|JNK3 beta2 protein kinase|MAP kinase 10|MAP kinase p49 3F12|SAPK/Erk/kinase 2|c-Jun N-terminal kinase 3|stress-activated protein kinase JNK3
694	100862171	124.308	0.475209	0.18131	2.62097	0.00876807	0.089605
695	67025	7.21202	-1.57738	0.601948	-2.62046	0.0087812	0.089605	Rpl11	2010203J19Rik	ribosomal protein L11	protein-coding	O	60S ribosomal protein L11
696	100503344	6891.43	0.524477	0.200155	2.62036	0.00878382	0.089605	Gm19645	-	predicted gene, 19645	ncRNA	O	-
697	100503488	625.06	0.348837	0.133179	2.61931	0.00881085	0.0897518
698	28015	6.61747	-1.35947	0.519263	-2.61808	0.00884266	0.0898735	Polr2m	D9Wsu138e|Grinl1a|mKIAA4185	polymerase (RNA) II (DNA directed) polypeptide M	protein-coding	O	DNA-directed RNA polymerase II subunit GRINL1A|DNA-directed RNA polymerase II subunit M|glutamate receptor, ionotropic, N-methyl D-aspartate-like 1A|glutamate receptor-like protein 1A|protein GRINL1A
699	94213	2.53652	-1.55416	0.593823	-2.61721	0.00886514	0.0898735	Ddx50	4933429B04Rik|8430408E17Rik|GU2|RH-II	DExD box helicase 50	protein-coding	O	ATP-dependent RNA helicase DDX50|DEAD (Asp-Glu-Ala-Asp) box polypeptide 50|DEAD box protein 50|DEAD/H (Asp-Glu-Ala-Asp/His) box polypeptide 50|RH-II/Gubeta|gu-beta|nucleolar protein GU2
700	19791	2.88773	-1.51909	0.580464	-2.61702	0.00887012	0.0898735	Rn18s	-	18S ribosomal RNA	rRNA	O	18S RNA
701	229096	3.49656	-1.40381	0.536493	-2.61664	0.00888006	0.0898735	Ythdf3	9130022A11Rik	YTH N6-methyladenosine RNA binding protein 3	protein-coding	O	YTH domain-containing family protein 3|YTH domain family 3
702	75422	371.485	-0.688288	0.263152	-2.61556	0.00890819	0.0898735	Mettl5	2810410A08Rik	methyltransferase like 5	protein-coding	O	rRNA N6-adenosine-methyltransferase METTL5|methyltransferase-like protein 5
703	20318	4.69746	-1.39394	0.533024	-2.61515	0.00891876	0.0898735	Sdf4	Cab45	stromal cell derived factor 4	protein-coding	O	45 kDa calcium-binding protein
704	56205	9.84843	-1.26438	0.483607	-2.61448	0.00893632	0.0898735	Ensa	1700020C18Rik|2610007F17Rik	endosulfine alpha	protein-coding	O	alpha-endosulfine|ARPP-19e
705	19212	2199.41	-0.423247	0.161897	-2.61431	0.00894084	0.0898735	Pter	Mpr56-1	phosphotriesterase related	protein-coding	O	phosphotriesterase-related protein|parathion hydrolase (phosphotriesterase)-related protein
706	70300	253.304	0.500068	0.191286	2.61424	0.00894258	0.0898735	Fuz	2600013E07Rik|b2b1273Clo	fuzzy planar cell polarity protein	protein-coding	O	protein fuzzy homolog|fuzzy homolog
707	70345	9.16358	1.21446	0.464668	2.6136	0.00895934	0.0898735	0610038B21Rik	-	RIKEN cDNA 0610038B21 gene	ncRNA	O	-
708	75317	10.08	-1.52835	0.584792	-2.6135	0.00896203	0.0898735	Parpbp	4930547N16Rik|PARI	PARP1 binding protein	protein-coding	O	PCNA-interacting partner|PARP-1 binding protein
709	12314	45.9317	-1.43347	0.548694	-2.61251	0.008988	0.0899721	Calm2	1500001E21Rik|Cam2|CamC	calmodulin 2	protein-coding	O	calmodulin-2|caM
710	20335	1.91877	-1.58629	0.607272	-2.61216	0.00899721	0.0899721	Sec61g	-	SEC61, gamma subunit	protein-coding	O	protein transport protein Sec61 subunit gamma
711	436062	4.69615	1.28624	0.492639	2.61092	0.00902987	0.0901717	Cibar2	1700120B06Rik|Fam92b	CBY1 interacting BAR domain containing 2	protein-coding	O	CBY1-interacting BAR domain-containing protein 2|family with sequence similarity 92, member B|protein FAM92B
712	547127	11.2481	-1.03811	0.397848	-2.60932	0.00907216	0.09045	Tmem181b-ps	Tmem181b	transmembrane protein 181B, pseudogene	pseudo	O	-
713	22194	119.58	-0.480961	0.18438	-2.60854	0.00909299	0.09045	Ube2e1	UbcM3|Ubce5|ubcM2	ubiquitin-conjugating enzyme E2E 1	protein-coding	O	ubiquitin-conjugating enzyme E2 E1|(E3-independent) E2 ubiquitin-conjugating enzyme E1|E2 ubiquitin-conjugating enzyme E1|ubiquitin carrier protein E1|ubiquitin-conjugating enzyme 5|ubiquitin-conjugating enzyme E2E 1, UBC4/5 homolog|ubiquitin-protein ligase E1
714	68948	272.332	-0.541024	0.207414	-2.60843	0.00909596	0.09045	Fam216a	1500011H22Rik	family with sequence similarity 216, member A	protein-coding	O	protein FAM216A|uncharacterized protein C12orf24 homolog
715	60364	41.6583	-0.57873	0.222098	-2.60575	0.00916745	0.0910334	Donson	1110025J21Rik|ORF60	downstream neighbor of SON	protein-coding	O	protein downstream neighbor of Son|protein 3SG
716	229725	13.4145	-0.83818	0.321998	-2.60306	0.00923965	0.0916222	Clcc1	Mclc	chloride channel CLIC-like 1	protein-coding	O	chloride channel CLIC-like protein 1|Mid-1-related chloride channel 1
717	100862191	1036.33	0.431334	0.165747	2.60237	0.00925827	0.0916314
718	442825	34.4853	0.761962	0.292896	2.60147	0.00928241	0.0916314	A230083G16Rik	-	RIKEN cDNA A230083G16 gene	ncRNA	O	-
719	22142	10.3098	-1.12377	0.431996	-2.60135	0.00928589	0.0916314	Tuba1a	Tuba-1|Tuba1	tubulin, alpha 1A	protein-coding	O	tubulin alpha-1A chain|Talpha1 alpha-tubulin|alpha-tubulin 1|alpha-tubulin isotype M-alpha-1|tubulin alpha-1 chain|tubulin, alpha 1
720	238330	98.497	0.452032	0.173784	2.60111	0.0092922	0.0916314	Irf2bpl	6430527G18Rik|Eap1	interferon regulatory factor 2 binding protein-like	protein-coding	O	probable E3 ubiquitin-protein ligase IRF2BPL|enhanced at puberty protein 1|polyglutamine-containing protein
721	56784	4.74656	-1.32537	0.509833	-2.59962	0.00933269	0.0917424	Ralgapa1	2310003F20Rik|4930400K19Rik|GRIPE|Garnl1|Tulip1|mKIAA0884	Ral GTPase activating protein, alpha subunit 1	protein-coding	O	ral GTPase-activating protein subunit alpha-1|GAP-related interacting partner to E12|GTPase activating RANGAP domain-like 1|GTPase-activating RapGAP domain-like 1|p240|ral GTPase-activating protein alpha subunit 1|tuberin-like protein 1|tulip 1 protein
722	69593	34.5324	0.775279	0.29824	2.59952	0.00933555	0.0917424	2310026I22Rik	-	RIKEN cDNA 2310026I22 gene	ncRNA	O	-
723	19042	6.65728	-1.19327	0.45908	-2.59927	0.00934222	0.0917424	Ppm1a	2310003C21Rik|2900017D14Rik|MMPa-2|MPPa-1	protein phosphatase 1A, magnesium dependent, alpha isoform	protein-coding	O	protein phosphatase 1A|Mpp alpha|PP2C-alpha|protein phosphatase IA
724	242050	336.929	-0.4038	0.155398	-2.59849	0.00936337	0.0918019	Igsf10	6530405F15Rik|9030224D03|Adlican2|CMF608	immunoglobulin superfamily, member 10	protein-coding	O	immunoglobulin superfamily member 10
725	67698	1.89066	-1.57505	0.606335	-2.59766	0.00938622	0.0918019	Fam174a	2310044D20Rik|Fam174|Naa6|Tmem157	family with sequence similarity 174, member A	protein-coding	O	membrane protein FAM174A|transmembrane protein 157
726	105853	3.77713	-1.4707	0.566194	-2.59753	0.00938978	0.0918019	Mal2	-	mal, T cell differentiation protein 2	protein-coding	O	protein MAL2
727	320024	1.95922	-1.53864	0.592506	-2.59683	0.00940891	0.0918019	Nceh1	Aadacl1|B230106I24Rik|CPO-BP|Nceh	neutral cholesterol ester hydrolase 1	protein-coding	O	neutral cholesterol ester hydrolase 1|2-acetyl MAGE hydrolase|acetylalkylglycerol acetylhydrolase|arylacetamide deacetylase-like 1|chlorpyrifos oxon-binding protein
728	100502984	73.2418	1.18696	0.457106	2.59668	0.00941293	0.0918019
729	77219	52.1506	-0.541416	0.208572	-2.59582	0.00943647	0.0919053	Ptgr2	1810016I24Rik|9130222H03Rik|9630002F03Rik|B830026H24Rik|PGR-2|PRG-2|Zadh1	prostaglandin reductase 2	protein-coding	O	prostaglandin reductase 2|15-oxoprostaglandin 13-reductase|zinc binding alcohol dehydrogenase, domain containing 1|zinc-binding alcohol dehydrogenase domain-containing protein 1
730	286942	3.74666	1.43776	0.554091	2.59482	0.00946413	0.0919878	Kif19a	Kif19	kinesin family member 19A	protein-coding	O	kinesin-like protein KIF19|KIF19A-like protein|N-8 kinesin|oocyte-G1
731	79555	2.28364	-1.51751	0.584933	-2.59433	0.00947763	0.0919878	BC005537	8030460C05Rik	cDNA sequence BC005537	protein-coding	O	uncharacterized protein C6orf62 homolog
732	11990	3.65924	-1.37157	0.528726	-2.5941	0.00948381	0.0919878	Atrn	Mgca|mg	attractin	protein-coding	O	attractin|protein mahogany
733	226982	332.763	-0.315224	0.121582	-2.59268	0.00952319	0.0922216	Eif5b	A030003E17Rik|IF2	eukaryotic translation initiation factor 5B	protein-coding	O	eukaryotic translation initiation factor 5B|eIF-5B|translation initiation factor IF-2
734	14417	4.31424	-1.43142	0.552185	-2.59229	0.0095339	0.0922216	Gad2	6330404F12Rik|GAD(65)|GAD65|Gad-2	glutamic acid decarboxylase 2	protein-coding	O	glutamate decarboxylase 2|65 kDa glutamic acid decarboxylase|GAD-65
735	629159	5.03408	1.28586	0.496156	2.59164	0.009552	0.0922711	1700008J07Rik	-	RIKEN cDNA 1700008J07 gene	ncRNA	O	-
736	67789	556.417	0.429108	0.165713	2.58946	0.00961263	0.0927305	Dalrd3	6330580J24Rik|mir-425	DALR anticodon binding domain containing 3	protein-coding	O	DALR anticodon-binding domain-containing protein 3
737	106064	2.27256	-1.57287	0.607815	-2.58775	0.00966043	0.0930652	Rimoc1	-	RAB7A interacting MON1-CCZ1 complex subunit 1	protein-coding	O	RAB7A-interacting MON1-CCZ1 complex subunit 1|UPF0600 protein C5orf51 homolog
738	12301	16.8566	-0.875484	0.338492	-2.58643	0.00969764	0.0931832	Cacybp	SIP	calcyclin binding protein	protein-coding	O	calcyclin-binding protein|siah-interacting protein
739	20451	3.58879	-1.42041	0.549251	-2.58609	0.00970729	0.0931832	St8sia3	ST8SiaIII|Siat8c	ST8 alpha-N-acetyl-neuraminide alpha-2,8-sialyltransferase 3	protein-coding	O	sia-alpha-2,3-Gal-beta-1,4-GlcNAc-R:alpha 2,8-sialyltransferase|SIAT8-C|alpha-2,8-sialyltransferase 8C|alpha-2,8-sialyltransferase III|sialyltransferase 8 (alpha-2, 8-sialyltransferase) C|sialyltransferase 8C|sialyltransferase St8Sia III|sialytransferase St8Sia III
740	14707	8.68809	-1.02705	0.397188	-2.58579	0.00971553	0.0931832	Gng5	G(y)5	G protein subunit gamma 5	protein-coding	O	guanine nucleotide-binding protein G(I)/G(S)/G(O) subunit gamma-5|guanine nucleotide binding protein (G protein), gamma 5 subunit
741	73834	9.02081	-1.13994	0.440906	-2.58545	0.00972518	0.0931832	Atp6v1d	1110004P10Rik|Atp6m|VATD|Vma8	ATPase, H+ transporting, lysosomal V1 subunit D	protein-coding	O	V-type proton ATPase subunit D|ATPase, H+ transporting lysosomal (vacuolar proton pump)|ATPase, H+ transporting, V1 subunit D|ATPase, H+ transporting, lysosomal 34kD, V1 subunit D|V-ATPase 28 kDa accessory protein|V-ATPase subunit D|lysosomal 34kDa|vacuolar proton pump subunit D
742	100862232	159.022	-0.436801	0.168987	-2.58482	0.00974308	0.0932289
743	100504291	12.3912	-0.927119	0.358841	-2.58365	0.0097761	0.0934108	Gm16618	-	predicted gene, 16618	ncRNA	O	-
744	100503109	131.071	0.601436	0.232895	2.58243	0.00981068	0.0934108
745	100861633	128.684	-0.445398	0.172475	-2.58239	0.00981186	0.0934108
746	26961	5.48907	-1.43771	0.556758	-2.58229	0.00981471	0.0934108	Rpl8	-	ribosomal protein L8	protein-coding	O	60S ribosomal protein L8
747	100036537	258.671	1.15478	0.447276	2.58181	0.00982843	0.0934161	Gm11149	-	predicted gene 11149	ncRNA	O	-
748	100039139	13.9307	-0.895414	0.346897	-2.58121	0.00984548	0.0934531	Ccdc152	-	coiled-coil domain containing 152	protein-coding	O	coiled-coil domain-containing protein 152
749	66753	2.09939	-1.53116	0.593396	-2.58034	0.00987028	0.0935634	Erlec1	4933407N01Rik	endoplasmic reticulum lectin 1	protein-coding	O	endoplasmic reticulum lectin 1|ER lectin|erlectin
750	68135	5.29892	-1.34257	0.520409	-2.57983	0.0098848	0.0935761	Eif3h	1110008A16Rik|40kD|9430017H16Rik|EIF3-P40|EIF3-gamma|Eif3s3	eukaryotic translation initiation factor 3, subunit H	protein-coding	O	eukaryotic translation initiation factor 3 subunit H|eIF-3-gamma|eIF3 p40 subunit|eukaryotic translation initiation factor 3 subunit 3|eukaryotic translation initiation factor 3, subunit 3 (gamma)|eukaryotic translation initiation factor 3, subunit 3 (gamma, 40kD)
751	100049164	1562.48	0.517809	0.201005	2.5761	0.00999206	0.094433
752	26441	4.95924	-1.34092	0.520591	-2.57576	0.0100019	0.094433	Psma4	C9	proteasome subunit alpha 4	protein-coding	O	proteasome subunit alpha type-4|macropain subunit C9|multicatalytic endopeptidase complex subunit C9|proteasome (prosome, macropain) subunit, alpha type 4|proteasome component C9|proteasome subunit L
753	99542	40.1792	0.765202	0.29729	2.57393	0.0100551	0.0945487	AI115009	-	expressed sequence AI115009	ncRNA	O	-
754	100861852	1128.88	-0.344134	0.13371	-2.57374	0.0100604	0.0945487
755	100862109	173.922	-0.374908	0.145668	-2.57373	0.010061	0.0945487
756	57423	4.03892	-1.4142	0.549522	-2.5735	0.0100674	0.0945487	Atp5j2	1110019H14Rik|Atp5mf	ATP synthase, H+ transporting, mitochondrial F0 complex, subunit F2	protein-coding	O	ATP synthase subunit f, mitochondrial|ATP synthase membrane subunit f|ATP synthase, H+ transporting, mitochondrial F0 complex, subunit f|hypothetical protein, clone:2-31
757	330544	1024.56	-0.507846	0.19738	-2.57294	0.0100839	0.0945781
758	67891	28.7415	-1.3292	0.516924	-2.57137	0.0101297	0.0947906	Rpl4	2010004J23Rik	ribosomal protein L4	protein-coding	O	60S ribosomal protein L4
759	231821	3.3918	-1.46592	0.570121	-2.57125	0.0101333	0.0947906	Adap1	4930431P11Rik|Centa1|GC1L|p42IP4	ArfGAP with dual PH domains 1	protein-coding	O	arf-GAP with dual PH domain-containing protein 1|centaurin, alpha 1
760	223455	2.05027	-1.5358	0.597835	-2.56894	0.0102009	0.0952979	Marchf6	3830408G03|F830029L24Rik|March6|mKIAA0597	membrane associated ring-CH-type finger 6	protein-coding	O	E3 ubiquitin-protein ligase MARCHF6|E3 ubiquitin-protein ligase MARCH6|MARCH-VI|RING-type E3 ubiquitin transferase MARCH6|RING-type E3 ubiquitin transferase MARCHF6|membrane-associated RING finger protein 6|membrane-associated RING-CH protein VI|membrane-associated ring finger (C3HC4) 6
761	18573	4.42217	-1.4496	0.564429	-2.56826	0.0102211	0.0953615	Pde1a	-	phosphodiesterase 1A, calmodulin-dependent	protein-coding	O	dual specificity calcium/calmodulin-dependent 3',5'-cyclic nucleotide phosphodiesterase 1A|calcium/calmodulin-dependent 3',5'-cyclic nucleotide phosphodiesterase 1A|61 kDa Cam-PDE|cam-PDE 1A
762	54215	38.2745	-0.675723	0.263255	-2.5668	0.0102643	0.0955894	Cd160	By55	CD160 antigen	protein-coding	O	CD160 antigen|natural killer cell BY55|natural killer cell receptor BY55
763	233071	2.76433	-1.44595	0.563389	-2.56652	0.0102725	0.0955894	Arhgap33	NOMA-GAP|Snx26|TCGAP	Rho GTPase activating protein 33	protein-coding	O	rho GTPase-activating protein 33|TC10/CDC42 GTPase-activating protein|rho-type GTPase-activating protein 33|sorting nexin 26
764	56738	10.1426	1.15838	0.451446	2.56593	0.01029	0.0956023	Mocs1	3110045D15Rik	molybdenum cofactor synthesis 1	protein-coding	O	molybdenum cofactor biosynthesis protein 1|molybdenum cofactor synthesis-step 1 proteins A and B
765	319689	57.9335	-0.526331	0.205152	-2.56556	0.0103008	0.0956023
766	243339	27.7122	-0.970346	0.378405	-2.56431	0.0103383	0.0958245	Tmem130	C130036G08	transmembrane protein 130	protein-coding	O	transmembrane protein 130
767	69678	180.509	0.626562	0.244423	2.56343	0.0103643	0.0959163	Atcayos	2310050B05Rik	ataxia, cerebellar, Cayman type, opposite strand	ncRNA	O	Atcay opposite strand transcript|ataxia, cerebellar, Cayman type homolog, opposite strand
768	13167	4.33555	-1.44848	0.565134	-2.56307	0.0103752	0.0959163	Dbi	ACBD1|Acbp|EP|endozepine	diazepam binding inhibitor	protein-coding	O	acyl-CoA-binding protein|diazepam binding inhibitor, splice form 1b
769	100502778	835.964	-0.306625	0.119654	-2.56259	0.0103895	0.0959237
770	67916	4.21646	-1.35416	0.528608	-2.56175	0.0104145	0.0960301	Plpp3	1110003O22Rik|2610002D05Rik|D4Bwg0538e|D4Bwg1535e|Lpp3|PRG-2|Ppab2b|Ppap2b	phospholipid phosphatase 3	protein-coding	O	phospholipid phosphatase 3|PAP-2b|PAP2-beta|PAP2b|lipid phosphate phosphohydrolase 3|phosphatidate phosphohydrolase type 2b|phosphatidic acid phosphatase 2b|phosphatidic acid phosphatase type 2B
771	66588	2.45932	-1.54563	0.60386	-2.55958	0.0104798	0.096507	Cmpk1	0610011D08Rik|CK|Cmpk|UMP-CMPk	cytidine monophosphate (UMP-CMP) kinase 1	protein-coding	O	UMP-CMP kinase|UMP/CMPK|cytidine monophosphate kinase|cytidylate kinase 1|dCMP kinase|deoxycytidylate kinase|likely ortholog of H. sapiens UMP-CMP kinase (UMP-CMPK)|nucleoside-diphosphate kinase|uridine monophosphate kinase|uridine monophosphate/cytidine monophosphate kinase
772	74245	18.8294	-0.89235	0.348882	-2.55774	0.0105354	0.0967919	Ctbs	2210401K11Rik|CTB	chitobiase	protein-coding	O	di-N-acetylchitobiase|chitobiase, di-N-acetyl-
773	18789	1.94444	-1.52221	0.595218	-2.5574	0.0105459	0.0967919	Papola	Pap|PapIII|Plap	poly (A) polymerase alpha	protein-coding	O	poly(A) polymerase alpha|PAP-alpha|polynucleotide adenylyltransferase
774	330450	641.603	-0.517296	0.202329	-2.55671	0.0105668	0.0967919	Far2	A230046P18|Mlstd1	fatty acyl CoA reductase 2	protein-coding	O	fatty acyl-CoA reductase 2|male sterility domain-containing protein 1
775	100503938	1822.37	0.667479	0.26111	2.55632	0.0105787	0.0967919	Gm19976	-	predicted gene, 19976	ncRNA	O	-
776	17758	8.18512	-1.33308	0.521502	-2.55622	0.0105815	0.0967919	Map4	MAP-4|Mtap-4|Mtap4	microtubule-associated protein 4	protein-coding	O	microtubule-associated protein 4|MAP 4
777	100037396	432.428	0.635603	0.248685	2.55586	0.0105926	0.0967919	D030047H15Rik	Gm15924	RIKEN cDNA D030047H15 gene	ncRNA	O	-
778	69126	3.18925	-1.44504	0.56565	-2.55466	0.0106292	0.0970021	Rbis	1810022K09Rik	ribosomal biogenesis factor	protein-coding	O	ribosomal biogenesis factor|uncharacterized protein C8orf59 homolog
779	16202	222.049	0.305675	0.119698	2.55372	0.0106579	0.0971387	Ilk	ESTM24|ILK-1|ILK-2|p59ILK	integrin linked kinase	protein-coding	O	integrin-linked protein kinase|59 kDa serine/threonine-protein kinase|beta-integrin-linked kinase|integrin binding protein kinase
780	56726	2.24762	-1.5365	0.601899	-2.55276	0.0106874	0.0971769	Sh3bgrl	1190008F14Rik	SH3-binding domain glutamic acid-rich protein like	protein-coding	O	SH3 domain-binding glutamic acid-rich-like protein
781	99526	3.49493	-1.33371	0.522513	-2.55248	0.0106958	0.0971769	Usp53	Phxr3|Sp6|mKIAA1350|mbo	ubiquitin specific peptidase 53	protein-coding	O	inactive ubiquitin carboxyl-terminal hydrolase 53|inactive ubiquitin-specific peptidase 53|per-hexamer repeat gene 3|per-hexamer repeat protein 3|protein mambo|ubiquitin specific protease 53
782	225392	33.8966	0.650343	0.254842	2.55194	0.0107124	0.0971769	Rell2	4631403P03Rik|ependolin	RELT-like 2	protein-coding	O	RELT-like protein 2
783	11418	27.0842	0.676475	0.265109	2.55169	0.0107203	0.0971769	Asic2	ACIC2|Accn1|BNC1|BNaC1|BNaC1a|Mdeg	acid-sensing (proton-gated) ion channel 2	protein-coding	O	acid-sensing ion channel 2|amiloride-sensitive brain sodium channel|amiloride-sensitive cation channel 1, neuronal (degenerin)|brain sodium channel 1|degenerin
784	268739	27.4238	0.686259	0.268978	2.55135	0.0107305	0.0971769	Arhgef40	E130112L23Rik|Gm669|Solo	Rho guanine nucleotide exchange factor (GEF) 40	protein-coding	O	rho guanine nucleotide exchange factor 40|protein SOLO
785	19043	3.24046	-1.41958	0.55669	-2.55003	0.0107713	0.0972039	Ppm1b	PP2CB	protein phosphatase 1B, magnesium dependent, beta isoform	protein-coding	O	protein phosphatase 1B|PP2C-beta
786	56219	87.788	0.511807	0.200708	2.55	0.0107723	0.0972039	Extl1	D430033M16Rik	exostosin-like glycosyltransferase 1	protein-coding	O	exostosin-like 1|Exostosin-like 1 (Exostosin-L) (Multiple exostosis-like protein)|exostoses (multiple)-like 1|exostoses-like 1|exostosin-L|glucuronosyl-N-acetylglucosaminyl-proteoglycan 4-alpha-N-acetylglucosaminyltransferase|multiple exostoses-like 1|multiple exostosis-like protein
787	18479	4.56196	-1.35621	0.531862	-2.54993	0.0107746	0.0972039	Pak1	PAK-1|Paka	p21 (RAC1) activated kinase 1	protein-coding	O	serine/threonine-protein kinase PAK 1|CDC42/RAC effector kinase PAK-A|P21 CDKN1A-activated kinase 1|activated protein kinase alpha|alpha-PAK|p21 protein (Cdc42/Rac)-activated kinase 1|p21-activated kinase 1|p65-PAK
788	11658	3.8185	-1.36451	0.535368	-2.54874	0.0108112	0.097411	Alcam	BEN|CD166|DM-GRASP|MuSC|SC1	activated leukocyte cell adhesion molecule	protein-coding	O	CD166 antigen
789	268390	988.038	-0.355431	0.139621	-2.54569	0.0109063	0.0981424	Ahsa2	-	AHA1, activator of heat shock protein ATPase 2	protein-coding	O	activator of 90 kDa heat shock protein ATPase homolog 2
790	22070	17.4837	-1.39293	0.547376	-2.54474	0.0109361	0.0982053	Tpt1	TCTP|Trt|p21|p23	tumor protein, translationally-controlled 1	protein-coding	O	translationally-controlled tumor protein|21 kDa polypeptide under translational control|fortilin|translationally regulated transcript (21 kDa)
791	76886	8.0886	-1.33924	0.526363	-2.54433	0.0109489	0.0982053	Fam81a	6430514L14Rik	family with sequence similarity 81, member A	protein-coding	O	protein FAM81A
792	109905	5.2011	-1.22339	0.480925	-2.54383	0.0109644	0.0982053	Rap1a	G-22K|Krev-1|Rap1	RAS-related protein 1a	protein-coding	O	ras-related protein Rap-1A|GTP-binding protein SMG-P21A|ras-related protein Krev-1
793	66489	8.38726	-1.54124	0.605904	-2.5437	0.0109686	0.0982053	Rpl35	2410039E09Rik	ribosomal protein L35	protein-coding	O	60S ribosomal protein L35
794	20044	8.88699	-1.54274	0.606712	-2.54279	0.0109971	0.0982286	Rps14	2600014J02Rik	ribosomal protein S14	protein-coding	O	40S ribosomal protein S14
795	12428	233.356	-0.465079	0.182905	-2.54274	0.0109988	0.0982286	Ccna2	Ccn-1|Ccn1|Ccna|CycA2|Cyca	cyclin A2	protein-coding	O	cyclin-A2|Cyclin A2 (Cyclin A)|cyclin-A
796	212528	2.19432	-1.48233	0.583087	-2.54221	0.0110153	0.0982519	Trmt1	6720406L13Rik|6720477L24|D8Ertd812e	tRNA methyltransferase 1	protein-coding	O	tRNA (guanine(26)-N(2))-dimethyltransferase|TRM1 tRNA methyltransferase 1 homolog|n(2),N(2)-dimethylguanosine tRNA methyltransferase|tRNA 2,2-dimethylguanosine-26 methyltransferase|tRNA(guanine-26,N(2)-N(2)) methyltransferase|tRNA(m(2,2)G26)dimethyltransferase
797	68077	2.33274	-1.49017	0.586636	-2.54019	0.0110793	0.0986488	Nop53	5330430H08Rik|9430097C02Rik|Gltscr2|PICT-1	NOP53 ribosome biogenesis factor	protein-coding	O	ribosome biogenesis protein NOP53|glioma tumor suppressor candidate region gene 2 protein|preS1-binding protein
798	57785	29.8355	0.716085	0.281931	2.53993	0.0110876	0.0986488	Rangrf	2400006H24Rik|Mog1|Rangnrf	RAN guanine nucleotide release factor	protein-coding	O	ran guanine nucleotide release factor|ran-binding protein MOG1
799	65113	4.676	-1.35219	0.532479	-2.53942	0.0111036	0.0986682	Ndfip1	0610010M22Rik|N4wbp5	Nedd4 family interacting protein 1	protein-coding	O	NEDD4 family-interacting protein 1|NEDD4 WW domain-binding protein 5|Nedd4 WW binding protein 5
800	73447	4.93107	-1.33982	0.527925	-2.5379	0.011152	0.0988199	Wdr13	1700060B08Rik|5730411P10Rik|DXHXS7467e|mMg21	WD repeat domain 13	protein-coding	O	WD repeat-containing protein 13|memory-related protein
801	26611	1.85303	-1.53951	0.606666	-2.53765	0.0111598	0.0988199	Rcn2	Tcbp49	reticulocalbin 2	protein-coding	O	reticulocalbin-2|taipoxin-associated calcium binding protein 49
802	64294	9.74145	-1.21528	0.478915	-2.53757	0.0111625	0.0988199	Itm2c	3110038L02Rik|BRI3|Bricd2c|E25|E25C|ITM3	integral membrane protein 2C	protein-coding	O	integral membrane protein 2C|integral membrane protein 3|transmembrane protein BRI3
803	13839	2.5467	-1.495	0.589504	-2.53602	0.0112119	0.0991336	Epha5	Cek7|Ehk1|Els1|Hek7|Rek7|bsk	Eph receptor A5	protein-coding	O	ephrin type-A receptor 5|EPH homology kinase 1|brain-specific kinase|eck-like sequence 1
804	20437	22.4622	-0.70989	0.28004	-2.53496	0.0112459	0.0993112	Siah1a	Sinh1a	siah E3 ubiquitin protein ligase 1A	protein-coding	O	E3 ubiquitin-protein ligase SIAH1A|RING-type E3 ubiquitin transferase SIAH1A|mSiah-1a|seven in absentia 1A|seven in absentia homolog 1a|siah-1a
805	100503879	53.9584	0.879532	0.347592	2.53036	0.0113946	0.100499	Gm5901	EG545989	predicted gene 5901	protein-coding	O	uncharacterized protein C11orf42 homolog
806	100316686	17.5345	0.844488	0.333862	2.52945	0.011424	0.100576	Mir1901	Mirn1901|mmu-mir-1901	microRNA 1901	ncRNA	O	microRNA mir-1901
807	15211	5.0994	-1.32714	0.524838	-2.52867	0.0114496	0.100576	Hexa	Hex-1	hexosaminidase A	protein-coding	O	beta-hexosaminidase subunit alpha|N-acetyl-beta-glucosaminidase subunit alpha|beta-N-acetylhexosaminidase subunit alpha|hexosaminidase subunit A
808	93765	2.67686	-1.50435	0.594955	-2.52852	0.0114545	0.100576	Ube2n	1500026J17Rik|UBC13	ubiquitin-conjugating enzyme E2N	protein-coding	O	ubiquitin-conjugating enzyme E2 N|E2 ubiquitin-conjugating enzyme N|bendless-like ubiquitin-conjugating enzyme|ubiquitin carrier protein N|ubiquitin-protein ligase N
809	54195	2.56426	-1.50787	0.596384	-2.52835	0.01146	0.100576	Gucy1b1	GC-S-beta-1|GCbeta1|Gucy1b3	guanylate cyclase 1, soluble, beta 1	protein-coding	O	guanylate cyclase soluble subunit beta-1|GCS-beta-1|GCS-beta-3|NO-sensitive guanylyl cyclase beta 1 subunit|beta 1 sGC|guanylate cyclase 1, soluble, beta 3|guanylate cyclase soluble subunit beta-3|soluble guanylate cyclase beta-1 subunit|soluble guanylate cyclase small subunit
810	68196	5.85288	-1.43683	0.568624	-2.52686	0.0115088	0.10088	Hsbp1	0610007A03Rik|Hsp25	heat shock factor binding protein 1	protein-coding	O	heat shock factor-binding protein 1
811	66075	1.98054	-1.50587	0.596133	-2.52607	0.0115348	0.100983	Chchd3	0610041L09Rik|1700039J09Rik|Micos19	coiled-coil-helix-coiled-coil-helix domain containing 3	protein-coding	O	MICOS complex subunit Mic19|coiled-coil-helix-coiled-coil-helix domain-containing protein 3, mitochondrial
812	231986	10.1523	-1.02052	0.404172	-2.52497	0.011571	0.101111	Jazf1	C820002C15|Jaz1|Tip27	JAZF zinc finger 1	protein-coding	O	juxtaposed with another zinc finger protein 1
813	52014	2.81986	-1.49199	0.591009	-2.52448	0.0115871	0.101111	Nus1	1600027K07Rik|D10Ertd438e	NUS1 dehydrodolichyl diphosphate synthase subunit	protein-coding	O	dehydrodolichyl diphosphate synthase complex subunit Nus1|Nogo-B receptor|dehydrodolichyl diphosphate syntase complex subunit Nus1|di-trans,poly-cis-decaprenylcistransferase|ngBR|nuclear undecaprenyl pyrophosphate synthase 1 homolog
814	53605	5.76975	-1.3424	0.531787	-2.52431	0.0115924	0.101111	Nap1l1	D10Ertd68e|NAP-1	nucleosome assembly protein 1-like 1	protein-coding	O	nucleosome assembly protein 1-like 1|NAP-1-related protein|brain protein DN38|nucleosome assembly protein-1
815	14897	9.50001	-1.10267	0.436924	-2.52372	0.0116122	0.101111	Trip12	1110036I07Rik|6720416K24Rik|Gtl6|TRIP-12	thyroid hormone receptor interactor 12	protein-coding	O	E3 ubiquitin-protein ligase TRIP12|HECT-type E3 ubiquitin transferase TRIP12|TR-interacting protein 12|gene trap locus 6|thyroid receptor interactor TRIP12|thyroid receptor-interacting protein 12
816	17999	6.59422	-1.15151	0.456384	-2.52312	0.0116317	0.101111	Nedd4	E430025J12Rik|EG639396|Gm7265|KIAA0093|Nedd4-1|Nedd4a	neural precursor cell expressed, developmentally down-regulated 4	protein-coding	O	E3 ubiquitin-protein ligase NEDD4|HECT-type E3 ubiquitin transferase NEDD4|neural precursor cell expressed developmentally down-regulated protein 4|neural precursor cell expressed, developmentally down-regulated gene 4a
817	94186	3.89527	-1.36075	0.539332	-2.52303	0.0116349	0.101111	Strn3	Gs2na|SG2NA	striatin, calmodulin binding protein 3	protein-coding	O	striatin-3|cell cycle autoantigen SG2NA|nuclear autoantigen|s/G2 antigen|striatin-3 35 kDa
818	13690	11.8905	-1.18169	0.468551	-2.52202	0.0116685	0.101279	Eif4g2	DAP-5|E130105L11Rik|Nat1|Natm1|p97	eukaryotic translation initiation factor 4, gamma 2	protein-coding	O	eukaryotic translation initiation factor 4 gamma 2|eIF-4-gamma 2|eIF-4G 2|eIF4G 2|novel APOBEC-1 target 1|translation repressor Nat1
819	69909	47.5944	0.606319	0.240457	2.52153	0.0116847	0.101296	2610027K06Rik	-	RIKEN cDNA 2610027K06 gene	ncRNA	O	-
820	67160	7.01549	-1.34821	0.535025	-2.51989	0.011739	0.101643	Eef1g	2610301D06Rik|EF1G	eukaryotic translation elongation factor 1 gamma	protein-coding	O	elongation factor 1-gamma|EF-1-gamma|eEF-1B gamma
821	319520	7.27526	1.06678	0.423501	2.51896	0.0117701	0.101788	Dusp4	2700078F24Rik|E130306H24Rik|MKP2	dual specificity phosphatase 4	protein-coding	O	dual specificity protein phosphatase 4
822	408254	5.94872	1.16878	0.46416	2.51805	0.0118006	0.101928	A630019I02Rik	-	RIKEN cDNA A630019I02 gene	ncRNA	O	-
823	56456	42.8573	-0.567116	0.225366	-2.51643	0.0118552	0.102275	Actl6a	2810432C06Rik|ARP4|Actl6|Baf53a	actin-like 6A	protein-coding	O	actin-like protein 6A|53 kDa BRG1-associated factor A|BRG1-associated factor 53A|BRG1/brm-associated factor 53A|actin-like 6|actin-related protein Baf53a
824	100504712	125.781	-0.379092	0.150757	-2.51459	0.011917	0.102683	Gm20367	-	predicted gene, 20367	ncRNA	O	-
825	12293	6.36318	-1.27168	0.50613	-2.51256	0.011986	0.103103	Cacna2d1	Ca(v)alpha2delta1|Cacna2|Cchl2a	calcium channel, voltage-dependent, alpha2/delta subunit 1	protein-coding	O	voltage-dependent calcium channel subunit alpha-2/delta-1|dihydropyridine-sensitive calcium channel alpha 2|voltage-dependent calcium channel alpha2/delta-1|voltage-gated calcium channel subunit alpha-2/delta-1
826	108664	2.38177	-1.5186	0.604465	-2.5123	0.0119948	0.103103	Atp6v1h	0710001F19Rik|CGI-11|SFD|SFDalpha|SFDbeta|VMA13	ATPase, H+ transporting, lysosomal V1 subunit H	protein-coding	O	V-type proton ATPase subunit H|ATPase, H+ transporting, lysosomal 50/57kDa, V1 subunit H|H+ transporting ATPase lysosomal V1 subunit H|V-ATPase H subunit|V-ATPase subunit H|vacuolar ATP synthase subunit H|vacuolar ATPase subunit H|vacuolar proton pump H subunit|vacuolar proton pump subunit H
827	57742	156.851	0.588981	0.234595	2.51063	0.0120516	0.103466	Abhd1	LABH-1|LABH1	abhydrolase domain containing 1	protein-coding	O	protein ABHD1|abhydrolase domain-containing protein 1|alpha/beta hydrolase domain-containing protein 1|alpha/beta hydrolase-1|lung alpha/beta hydrolase 1|mmLABH1
828	67561	121.727	0.464184	0.184925	2.51012	0.0120692	0.103492	Wdr48	8430408H12Rik|Uaf1|mKIAA1449	WD repeat domain 48	protein-coding	O	WD repeat-containing protein 48|USP1-associated factor 1
829	75135	39.9527	0.58209	0.232058	2.50838	0.0121285	0.103875	4930526I15Rik	1600027J15Rik	RIKEN cDNA 4930526I15 gene	ncRNA	O	-
830	320642	28.8735	0.678882	0.270756	2.50736	0.0121638	0.104051	A630066F11Rik	-	RIKEN cDNA A630066F11 gene	ncRNA	O	-
831	268935	18.9075	0.896548	0.357746	2.50611	0.0122069	0.104295	Scube3	CEGF3|D030038I21Rik	signal peptide, CUB domain, EGF-like 3	protein-coding	O	signal peptide, CUB and EGF-like domain-containing protein 3
832	100861676	182.853	0.390043	0.155691	2.50524	0.012237	0.104404
833	68018	2.10895	-1.49573	0.597125	-2.50489	0.0122491	0.104404	Cert1	2810404O15Rik|9230101K08Rik|CERT|Col4a3bp|GPBP	ceramide transporter 1	protein-coding	O	ceramide transfer protein|START domain-containing protein 11|ceramide transport protein|collagen type IV alpha-3-binding protein|collagen, type IV, alpha 3 (Goodpasture antigen) binding protein|goodpasture antigen-binding protein|procollagen, type IV, alpha 3 (Goodpasture antigen) binding protein|stAR-related lipid transfer protein 11|stARD11
834	107769	314.284	-0.491835	0.196415	-2.50406	0.0122777	0.104496	Tm6sf1	C630016D09Rik	transmembrane 6 superfamily member 1	protein-coding	O	transmembrane 6 superfamily member 1
835	77124	1716.97	0.576018	0.2301	2.50333	0.0123029	0.104496	9130221H12Rik	-	RIKEN cDNA 9130221H12 gene	ncRNA	O	-
836	232232	2.8883	-1.47149	0.587819	-2.5033	0.0123041	0.104496	Hdac11	-	histone deacetylase 11	protein-coding	O	histone deacetylase 11|HD11
837	12569	3.77369	-1.37041	0.547609	-2.50253	0.0123309	0.104599	Cdk5r1	Cdk5r|D11Bwg0379e|p25|p35	cyclin-dependent kinase 5, regulatory subunit 1 (p35)	protein-coding	O	cyclin-dependent kinase 5 activator 1|CDK5 activator 1|TPKII regulatory subunit|cyclin-dependent kinase 5 regulatory subunit 1|cyclin-dependent kinase 5, regulatory subunit (p35) 1
838	100861878	63.1326	0.543346	0.217288	2.50058	0.0123989	0.105051
839	100504621	4.03805	-1.27118	0.508643	-2.49916	0.0124488	0.105134
840	76014	17.6681	0.881911	0.352894	2.49908	0.0124515	0.105134	Zc3h18	1190001B23Rik|5830416A07Rik|Nhn1	zinc finger CCCH-type containing 18	protein-coding	O	zinc finger CCCH domain-containing protein 18|conserved nuclear protein Nhn1|nuclear protein NHN1
841	66972	7.77309	-1.1321	0.453017	-2.49904	0.0124532	0.105134	Slc25a23	2310067G05Rik|SCaMC-3	solute carrier family 25 (mitochondrial carrier; phosphate carrier), member 23	protein-coding	O	calcium-binding mitochondrial carrier protein SCaMC-3|small calcium-binding mitochondrial carrier protein 3|solute carrier family 25 member 23
842	100862093	475.335	-0.363394	0.145537	-2.49691	0.0125281	0.105441
843	12448	176.794	-0.553644	0.22174	-2.49682	0.0125313	0.105441	Ccne2	-	cyclin E2	protein-coding	O	G1/S-specific cyclin-E2
844	26419	2.29118	-1.48597	0.595239	-2.49643	0.0125449	0.105441	Mapk8	JNK|JNK1|Prkm8|SAPK1	mitogen-activated protein kinase 8	protein-coding	O	mitogen-activated protein kinase 8|JNK1 beta1 protein kinase|MAP kinase 8|MAPK 8|c-Jun N-terminal kinase 1|protein kinase mitogen-activated 8|stress-activated protein kinase JNK1
845	54342	33.0438	-0.77308	0.309688	-2.49632	0.012549	0.105441	Gnpnat1	EMeg32|Gpnat1|Gsnpat	glucosamine-phosphate N-acetyltransferase 1	protein-coding	O	glucosamine 6-phosphate N-acetyltransferase|glucosamine-6-phosphate acetyltransferase|glucosamine-phosphate N-acetyltransferase 1; glucosamine-6-phosphate acetyltransferase; glucosamine-phosphate N-acetyltransferase|phosphoglucosamine acetylase|phosphoglucosamine transacetylase
846	56218	8.08058	0.994058	0.398499	2.49451	0.0126132	0.105856	Patz1	8430401L15Rik|Mazr|Patz|Zfp278	POZ (BTB) and AT hook containing zinc finger 1	protein-coding	O	POZ (BTB) and AT hook-containing zinc finger 1|BTB/POZ domain zinc finger transcription factor|POZ-, AT hook-, and zinc finger-containing protein 1|POZ-AT hook-zinc finger protein|protein kinase A RI subunit alpha-associated protein|transcription factor (MAZ-related) MAZR|zinc finger and BTB domain-containing protein 19|zinc finger protein 278
847	319478	2.40607	-1.48003	0.59356	-2.49348	0.0126498	0.105986	Cxxc4	9330210J02Rik|C030003J12Rik|Idax	CXXC finger 4	protein-coding	O	CXXC-type zinc finger protein 4|inhibition of the Dvl and axin complex protein
848	17448	3.53276	-1.40224	0.562548	-2.49265	0.0126793	0.105986	Mdh2	MDH|Mdh-2|Mor-1|Mor1	malate dehydrogenase 2, NAD (mitochondrial)	protein-coding	O	malate dehydrogenase, mitochondrial|mitochondrial malate dehydrogenase 2, NAD
849	11848	4.77384	-1.31003	0.525566	-2.4926	0.0126811	0.105986	Rhoa	Arha|Arha1|Arha2	ras homolog family member A	protein-coding	O	transforming protein RhoA|aplysia ras-related homolog A|ras homolog gene family, member A
850	207728	6.69732	-1.16785	0.468571	-2.49237	0.0126895	0.105986	Pde2a	CGS-PDE|cGSPDE	phosphodiesterase 2A, cGMP-stimulated	protein-coding	O	cGMP-dependent 3',5'-cyclic phosphodiesterase|cyclic GMP-stimulated phosphodiesterase
851	67713	109.039	-0.563488	0.226207	-2.49103	0.0127374	0.105986	Dnajc19	1810055D05Rik|Tim14	DnaJ heat shock protein family (Hsp40) member C19	protein-coding	O	mitochondrial import inner membrane translocase subunit TIM14|DnaJ (Hsp40) homolog, subfamily C, member 19
852	208606	4.07558	-1.40126	0.562533	-2.49099	0.0127389	0.105986	Rsrc2	1500011J06Rik	arginine/serine-rich coiled-coil 2	protein-coding	O	arginine/serine-rich coiled-coil protein 2
853	18750	2.42893	-1.41599	0.568476	-2.49086	0.0127434	0.105986	Prkca	Pkca	protein kinase C, alpha	protein-coding	O	protein kinase C alpha type|PKC-A|PKC-alpha|protein kinase c-alpha
854	225875	12.6049	0.998982	0.401115	2.49051	0.0127558	0.105986	Lrfn4	Salm3	leucine rich repeat and fibronectin type III domain containing 4	protein-coding	O	leucine-rich repeat and fibronectin type-III domain-containing protein 4|synaptic adhesion-like molecule 3
855	70727	5.88279	-1.35671	0.544794	-2.49031	0.012763	0.105986	Rasgef1a	6330404M18Rik	RasGEF domain family, member 1A	protein-coding	O	ras-GEF domain-containing family member 1A
856	100503461	152.992	1.21709	0.488918	2.48934	0.0127979	0.106111	Gm19706	-	predicted gene, 19706	ncRNA	O	-
857	18674	3.12862	-1.38581	0.556799	-2.48889	0.0128141	0.106111	Slc25a3	5730556H19Rik|PTP|Phc	solute carrier family 25 (mitochondrial carrier, phosphate carrier), member 3	protein-coding	O	phosphate carrier protein, mitochondrial|phosphate transport protein|solute carrier family 25 (mitochondrial carrier; adenine nucleotide translocator), member 3
858	76959	2.99722	-1.4729	0.591847	-2.48865	0.012823	0.106111	Chmp5	2210412K09Rik	charged multivesicular body protein 5	protein-coding	O	charged multivesicular body protein 5|SNF7 domain-containing protein 2|chromatin modifying protein 5|likely ortholog of H. sapiens SNF7 domain containing 2
859	19153	15.6922	1.01103	0.406367	2.48799	0.0128469	0.106185	Prx	L-Periaxin	periaxin	protein-coding	O	periaxin
860	56807	3.5427	-1.36584	0.549181	-2.48705	0.0128806	0.106332	Scamp5	Sc5	secretory carrier membrane protein 5	protein-coding	O	secretory carrier-associated membrane protein 5
861	22631	13.0778	-1.01969	0.410061	-2.48667	0.0128946	0.106332	Ywhaz	1110013I11Rik|14-3-3zeta	tyrosine 3-monooxygenase/tryptophan 5-monooxygenase activation protein, zeta polypeptide	protein-coding	O	14-3-3 protein zeta/delta|14-3-3 zeta|KCIP-1|SEZ-2|protein kinase C inhibitor protein 1
862	56209	3.38011	-1.40374	0.564921	-2.48484	0.0129611	0.106756	Gde1	1200003M13Rik|Mir16|RGS16	glycerophosphodiester phosphodiesterase 1	protein-coding	O	glycerophosphodiester phosphodiesterase 1|glycerophosphoinositol glycerophosphodiesterase GDE1|lysophospholipase D GDE1|membrane interacting protein of RGS16
863	105245	2.60221	-1.42621	0.574839	-2.48107	0.013099	0.107767	Txndc5	ERp46|PC-TRP	thioredoxin domain containing 5	protein-coding	O	thioredoxin domain-containing protein 5|ER protein 46|endoplasmic reticulum protein ERp46|endoplasmic reticulum resident protein 46|plasma cell-specific thioredoxin-related protein|thioredoxin-like protein p46
864	16832	7.73295	-1.28106	0.51644	-2.48055	0.0131178	0.107797	Ldhb	H-Ldh|LDH-B|LDH-H|Ldh-2|Ldh2	lactate dehydrogenase B	protein-coding	O	L-lactate dehydrogenase B chain|LDH heart subunit|lactate dehydrogenase 2, B chain
865	12607	324.907	-0.66929	0.270069	-2.47822	0.0132039	0.108379	Cebpz	CBF2|Cbf	CCAAT/enhancer binding protein zeta	protein-coding	O	CCAAT/enhancer-binding protein zeta|CCAAT-binding factor|CCAAT-box-binding transcription factor
866	19055	9.96167	-1.17583	0.47462	-2.47742	0.0132335	0.108497	Ppp3ca	2900074D19Rik|CN|Caln|Calna|CnA	protein phosphatase 3, catalytic subunit, alpha isoform	protein-coding	O	protein phosphatase 3 catalytic subunit alpha|serine/threonine-protein phosphatase 2B catalytic subunit alpha isoform|CAM-PRP catalytic subunit|CNA alpha|PP2B alpha 1|PP2BA alpha|calcineurin A alpha
867	60345	15.2082	0.814225	0.328723	2.47693	0.0132518	0.108512	Nrip2	NIX1	nuclear receptor interacting protein 2	protein-coding	O	nuclear receptor-interacting protein 2|neuronal interacting factor 1|neuronal-interacting factor X 1
868	67996	2.51215	-1.43889	0.581008	-2.47654	0.0132664	0.108512	Srsf6	1210001E11Rik|Sfrs6	serine and arginine-rich splicing factor 6	protein-coding	O	serine/arginine-rich splicing factor 6|pre-mRNA-splicing factor SRP55|splicing factor, arginine/serine-rich 6
869	94184	359.753	-0.542936	0.219267	-2.47614	0.0132813	0.108512	Pdxdc1	2210010A19Rik|Kiaa0251-hp	pyridoxal-dependent decarboxylase domain containing 1	protein-coding	O	pyridoxal-dependent decarboxylase domain-containing protein 1
870	56438	2.28021	-1.50016	0.605957	-2.4757	0.0132977	0.108521	Rbx1	1500002P15Rik|ROC1	ring-box 1	protein-coding	O	E3 ubiquitin-protein ligase RBX1|E3 ubiquitin-protein transferase RBX1|RING finger protein 75|ring-box protein 1
871	68874	633.597	-0.531103	0.214585	-2.47502	0.0133228	0.108562	Klhdc9	1190002J23Rik|ESTM31	kelch domain containing 9	protein-coding	O	kelch domain-containing protein 9
872	30057	8.74632	-1.22991	0.496987	-2.47474	0.0133333	0.108562	Timm8b	Tim8b	translocase of inner mitochondrial membrane 8B	protein-coding	O	mitochondrial import inner membrane translocase subunit Tim8 B|deafness dystonia protein 2 homolog|translocase of inner mitochondrial membrane 8 homolog b
873	67384	27.4447	-0.640605	0.258938	-2.47397	0.013362	0.108665	Bag4	2410112I15Rik|SODD	BCL2-associated athanogene 4	protein-coding	O	BAG family molecular chaperone regulator 4|BAG-4|bcl-2-associated athanogene 4|silencer of death domains
874	71660	89.2025	0.574807	0.232424	2.4731	0.0133948	0.108665	Rarres2	0610007L05Rik	retinoic acid receptor responder (tazarotene induced) 2	protein-coding	O	retinoic acid receptor responder protein 2|chemerin
875	67228	25.7336	-0.650489	0.263115	-2.47226	0.0134263	0.108665	Dph7	2810443J12Rik|Wdr85	diphthamine biosynethesis 7	protein-coding	O	diphthine methyltransferase|WD repeat domain 85|WD repeat-containing protein 85|WD40 repeat domain 85|diphthamide biosynthesis protein 7
876	171567	2380.27	-0.451448	0.182618	-2.47208	0.0134329	0.108665	Nme7	D530024H21Rik|Nm23-M7|Nm23-r7	NME/NM23 family member 7	protein-coding	O	nucleoside diphosphate kinase 7|NDK 7|NDP kinase 7|non-metastatic cells 7, protein expressed in (nucleoside-diphosphate kinase)|nucleoside-diphosphate kinase
877	108989	12.6292	-0.92752	0.375223	-2.47191	0.0134392	0.108665	Tpr	2610029M07Rik	translocated promoter region, nuclear basket protein	protein-coding	O	nucleoprotein TPR|NPC-associated intranuclear protein|nuclear pore complex-associated protein Tpr|translocated promoter region and nuclear basket protein
878	100862081	15.3595	0.870351	0.352113	2.47179	0.0134437	0.108665
879	74766	453.225	0.590706	0.239002	2.47155	0.013453	0.108665	Yipf2	1300010K09Rik	Yip1 domain family, member 2	protein-coding	O	protein YIPF2
880	100862054	2038.41	-0.305638	0.123712	-2.47057	0.0134897	0.108739
881	56330	2.51089	-1.472	0.595834	-2.47049	0.0134928	0.108739	Pdcd5	2200003D22Rik|Tfar19	programmed cell death 5	protein-coding	O	programmed cell death protein 5|TF-1 cell apoptosis-related protein 19
882	22333	5.69035	-1.21962	0.493774	-2.47	0.0135114	0.108765	Vdac1	Vdac5|mVDAC1|mVDAC5	voltage-dependent anion channel 1	protein-coding	O	voltage-dependent anion-selective channel protein 1|outer mitochondrial membrane protein porin 1|plasmalemmal porin|voltage-dependent anion-selective channel protein 5
883	13350	3.63248	1.31109	0.531125	2.46852	0.0135672	0.109074	Dgat1	ARAT|D15Ertd23e|Dgat	diacylglycerol O-acyltransferase 1	protein-coding	O	diacylglycerol O-acyltransferase 1|acyl-CoA retinol O-fatty-acyltransferase|diglyceride acyltransferase
884	18139	48.9967	-1.39024	0.563267	-2.46817	0.0135805	0.109074	Zfp638	Np220|Zfml|Znf638|mNP220	zinc finger protein 638	protein-coding	O	zinc finger protein 638|nuclear protein 220|zinc finger matrin-like protein|zinc finger, matrin-like
885	226856	5.08711	-1.38577	0.561616	-2.46746	0.0136074	0.109166	Lpgat1	LPLAT7	lysophosphatidylglycerol acyltransferase 1	protein-coding	O	acyl-CoA:lysophosphatidylglycerol acyltransferase 1|acyl-CoA:monoacylglycerol acyltransferase LPGAT1|lysophospholipid acyltransferase 7|stearoyl-CoA:1-lyso-2-acyl-PE acyltransferase
886	26875	3.17736	-1.35238	0.548609	-2.46512	0.0136969	0.109689	Pclo	Acz|Pico	piccolo (presynaptic cytomatrix protein)	protein-coding	O	protein piccolo|aczonin|brain-derived HLMN protein|multidomain presynaptic cytomatrix protein
887	103844	5.39095	1.16766	0.473705	2.46495	0.0137034	0.109689	Inca1	-	inhibitor of CDK, cyclin A1 interacting protein 1	protein-coding	O	protein INCA1|inhibitor of CDK interacting with cyclin A1
888	100862267	1252.32	0.456375	0.185222	2.46393	0.0137423	0.109864
889	277773	56.5168	0.821606	0.333502	2.46357	0.0137562	0.109864	Fam205c	4931430D02|FAM205CP	family with sequence similarity 205, member C	protein-coding	O	protein FAM205C|protein FAM205CP homolog|transmembrane protein ENSP00000340100 homolog
890	74205	4.56435	-1.32484	0.538011	-2.46249	0.0137978	0.110072	Acsl3	2610510B12Rik|Acs3|Facl3|LACS 3|Pro2194	acyl-CoA synthetase long-chain family member 3	protein-coding	O	fatty acid CoA ligase Acsl3|arachidonate--CoA ligase|fatty acid Coenzyme A ligase, long chain 3|long-chain acyl-CoA synthetase 3|long-chain-fatty-acid--CoA ligase 3|medium-chain acyl-CoA ligase Acsl3
891	26950	10.3369	-1.06204	0.431469	-2.46145	0.0138375	0.110265	Vsnl1	VILIP|Vnsl1	visinin-like 1	protein-coding	O	visinin-like protein 1|NVL-1|NVP-1|neural visinin-like protein 1
892	12348	5.55593	-1.36511	0.554932	-2.45997	0.013895	0.110575	Car11	Ca11	carbonic anhydrase 11	protein-coding	O	carbonic anhydrase-related protein 11|CA-RP II|CA-RP XI|CA-XI|CARP XI|CARP-2|carbonic anhydrase-related protein 2
893	381650	13.6088	0.833947	0.339052	2.45964	0.0139075	0.110575	Thap6	4930534K21Rik	THAP domain containing 6	pseudo	O	-
894	73951	100.9	0.422757	0.172142	2.45587	0.0140545	0.111619	4930413G21Rik	-	RIKEN cDNA 4930413G21 gene	ncRNA	O	-
895	71943	69.9893	-0.483109	0.196813	-2.45466	0.0141016	0.111777	Tom1l1	2310045L10Rik|Srcasm	target of myb1-like 1 (chicken)	protein-coding	O	TOM1-like protein 1|Jerry protein|Src activating and signaling molecule|src-activating and signaling molecule protein|target of Myb-like protein 1
896	100861688	775.883	0.936998	0.381739	2.45455	0.014106	0.111777
897	54216	76.7494	0.525425	0.214276	2.4521	0.0142027	0.111906	Pcdh7	-	protocadherin 7	protein-coding	O	protocadherin-7|BH-protocadherin (brain-heart)
898	18746	11.4728	-1.04413	0.425838	-2.45193	0.014209	0.111906	Pkm	Pk-2|Pk-3|Pk3|Pkm2	pyruvate kinase, muscle	protein-coding	O	pyruvate kinase PKM|pyruvate kinase 3|pyruvate kinase isozymes M1/M2|pyruvate kinase muscle isozyme|threonine-protein kinase PKM2|tyrosine-protein kinase PKM2
899	78369	15.136	0.860636	0.35103	2.45174	0.0142167	0.111906	Icam4	1810015M19Rik|Cd242|ICAM-4	intercellular adhesion molecule 4, Landsteiner-Wiener blood group	protein-coding	O	intercellular adhesion molecule 4|LW glycoprotein
900	30935	10.7404	0.986048	0.402187	2.45172	0.0142177	0.111906	Tor3a	Adir	torsin family 3, member A	protein-coding	O	torsin-3A|ATP-dependant interferon responsive|ATP-dependent interferon-responsive protein
901	75339	65.4767	-0.510184	0.208201	-2.45044	0.014268	0.111906	Mphosph8	1500035L22Rik|4930548G07Rik	M-phase phosphoprotein 8	protein-coding	O	M-phase phosphoprotein 8
902	19025	382.144	0.953213	0.389083	2.4499	0.0142897	0.111906	Ctsa	PPCA|Ppgb	cathepsin A	protein-coding	O	lysosomal protective protein|carboxypeptidase C|carboxypeptidase L|protective protein cathepsin A|protective protein for beta-galactosidase
903	100862107	1075.98	-0.485119	0.198022	-2.44982	0.0142928	0.111906
904	100861983	19.7521	0.748408	0.305496	2.44981	0.0142932	0.111906
905	231646	402.726	0.478549	0.195369	2.44946	0.0143069	0.111906	Myo1h	4631401O15Rik	myosin 1H	protein-coding	O	unconventional myosin-Ih|myosin-Ih
906	239217	13.1046	0.839031	0.342586	2.44911	0.0143209	0.111906	Kctd12	Pfet1|Pfetin	potassium channel tetramerisation domain containing 12	protein-coding	O	BTB/POZ domain-containing protein KCTD12|potassium channel tetramerization domain containing 12|predominantly fetal expressed T1 domain
907	19951	6.5065	-1.31248	0.535991	-2.4487	0.0143374	0.111906	Rpl32	rpL32-3A	ribosomal protein L32	protein-coding	O	60S ribosomal protein L32|snoRNA MBI-141
908	218544	4.2965	-1.34297	0.548446	-2.44868	0.014338	0.111906	Sgtb	C630001O05Rik	small glutamine-rich tetratricopeptide repeat (TPR)-containing, beta	protein-coding	O	small glutamine-rich tetratricopeptide repeat-containing protein beta|beta-SGT
909	217480	2.25243	-1.44159	0.588737	-2.44862	0.0143403	0.111906	Dgkb	6430574F24|90kda|C630029D13Rik|DAGK2|DGK|DGK-beta|mKIAA0718	diacylglycerol kinase, beta	protein-coding	O	diacylglycerol kinase beta|DAG kinase beta|diglyceride kinase beta
910	277978	54.846	0.648543	0.264867	2.44856	0.0143429	0.111906	Exoc3l	C730015A04Rik|Exoc3l1	exocyst complex component 3-like	protein-coding	O	exocyst complex component 3-like protein
911	19241	27.5697	-1.45173	0.593056	-2.44788	0.0143701	0.111996	Tmsb4x	Ptmb4|Tb4|Tbeta4	thymosin, beta 4, X chromosome	protein-coding	O	thymosin beta-4|prothymosin beta 4|t beta 4
912	76740	2.27896	-1.46387	0.598397	-2.44632	0.0144321	0.112355	Efr3a	A130089M23Rik|C920006C10Rik|D030063F01Rik|mKIAA0143	EFR3 homolog A	protein-coding	O	protein EFR3 homolog A
913	73558	60.8598	1.14868	0.469653	2.44581	0.0144529	0.112394	1700110K17Rik	-	RIKEN cDNA 1700110K17 gene	ncRNA	O	-
914	66142	3.6226	-1.44065	0.589286	-2.44473	0.0144959	0.112473	Cox7b	1110004F07Rik	cytochrome c oxidase subunit 7B	protein-coding	O	cytochrome c oxidase subunit 7B, mitochondrial|cytochrome c oxidase polypeptide VIIb|cytochrome c oxidase subunit VIIb
915	74992	2.25212	-1.42047	0.581089	-2.44449	0.0145055	0.112473	4930487H11Rik	-	RIKEN cDNA 4930487H11 gene	ncRNA	O	-
916	69046	2.64735	-1.4133	0.578185	-2.44437	0.0145106	0.112473	Isca1	1810010A06Rik|Hbld2	iron-sulfur cluster assembly 1	protein-coding	O	iron-sulfur cluster assembly 1 homolog, mitochondrial|HESB like domain containing 2|HESB-like domain-containing protein 2|iron-sulfur assembly protein IscA
917	29809	3.26364	-1.38812	0.568011	-2.44382	0.0145328	0.112522	Rabgap1l	5830411O09Rik|8430421H08Rik|9630005B12Rik|HHL|Hh1|mKIAA0471	RAB GTPase activating protein 1-like	protein-coding	O	rab GTPase-activating protein 1-like|rab6 GTPase activating protein-like
918	329739	1.96123	-1.45835	0.597004	-2.44278	0.0145746	0.112723	Fam102b	1600010D10Rik|B430201A12Rik	family with sequence similarity 102, member B	protein-coding	O	protein FAM102B
919	19084	10.4185	-1.47364	0.603419	-2.44216	0.0145998	0.112795	Prkar1a	1300018C22Rik|RIalpha|Tse-1|Tse1	protein kinase, cAMP dependent regulatory, type I, alpha	protein-coding	O	cAMP-dependent protein kinase type I-alpha regulatory subunit|protein kinase, cAMP dependent regulatory, type 1, alpha
920	100862002	405.24	-0.394294	0.161514	-2.44124	0.014637	0.112888
921	100503379	247.145	0.497224	0.203783	2.43997	0.0146883	0.112888
922	20054	14.0714	-1.36751	0.560474	-2.43991	0.0146908	0.112888	Rps15	rig	ribosomal protein S15	protein-coding	O	40S ribosomal protein S15
923	106572	2.46726	-1.44599	0.592699	-2.43967	0.0147007	0.112888	Rab31	1700093E07Rik|Rab22B	RAB31, member RAS oncogene family	protein-coding	O	ras-related protein Rab-31
924	75694	23.9283	0.684754	0.28068	2.43962	0.0147027	0.112888	2310058D17Rik	-	RIKEN cDNA 2310058D17 gene	ncRNA	O	-
925	20842	1.91372	-1.46543	0.600707	-2.43951	0.0147072	0.112888	Stag1	SA-1|Scc3	stromal antigen 1	protein-coding	O	cohesin subunit SA-1|SCC3 homolog 1
926	14962	68.7252	0.627891	0.257433	2.43905	0.014726	0.11291	Cfb	Bf|C2|Fb|H2-Bf	complement factor B	protein-coding	O	complement factor B|C3/C5 convertase|Factor B|alternative-complement pathway C3/C5 convertase|complement component 2 (within H-2S)|histocompatibility 2, complement component factor B|properdin
927	73010	3.33413	-1.44556	0.593007	-2.43767	0.0147821	0.113218	Gpr22	2900068K05Rik	G protein-coupled receptor 22	protein-coding	O	G-protein coupled receptor 22|probable G-protein coupled receptor 22
928	108934	4.91113	-1.31377	0.539293	-2.4361	0.0148466	0.113545	Smim13	2900036K02Rik	small integral membrane protein 13	protein-coding	O	small integral membrane protein 13|UPF0766 protein C6orf228 homolog
929	245877	17.6037	0.794957	0.326358	2.43584	0.0148572	0.113545	Map7d1	Mtap7d1|Parcc1|Rprc1|mKIAA1187	MAP7 domain containing 1	protein-coding	O	MAP7 domain-containing protein 1|arginine/proline rich coiled-coil 1|microtubule-associated protein 7 domain containing 1|proline arginine rich coiled coil 1
930	619292	110.461	1.15245	0.473196	2.43546	0.0148728	0.113545	G430095P16Rik	-	RIKEN cDNA G430095P16 gene	ncRNA	O	-
931	74238	27.9037	-0.648225	0.266687	-2.43066	0.0150712	0.11463	Mterf2	1700007D05Rik|Mterfd3	mitochondrial transcription termination factor 2	protein-coding	O	transcription termination factor 2, mitochondrial|MTERF domain containing 3|mTERF domain-containing protein 3, mitochondrial
932	223776	171.495	0.495227	0.203743	2.43065	0.0150718	0.11463	Selenoo	1300018J18Rik|Selo	selenoprotein O	protein-coding	O	protein adenylyltransferase SelO, mitochondrial
933	73936	126.251	-0.482303	0.198434	-2.43055	0.015076	0.11463	Ccdc175	4930403N07Rik	coiled-coil domain containing 175	protein-coding	O	coiled-coil domain-containing protein 175
934	14799	6.11129	-1.11644	0.459352	-2.43046	0.0150795	0.11463	Gria1	2900051M01Rik|Glr-1|Glr1|GluA1|GluR-A|GluRA|Glur-1|Glur1|HIPA1|gluR-K1	glutamate receptor, ionotropic, AMPA1 (alpha 1)	protein-coding	O	glutamate receptor 1|AMPA-selective glutamate receptor 1|glutamate receptor A|glutamate receptor ionotropic, AMPA 1
935	100303739	242.258	1.03519	0.426063	2.42966	0.0151128	0.11476	Gm10844	-	predicted gene 10844	unknown	O	-
936	66855	10.6517	-1.07645	0.443184	-2.42889	0.015145	0.114859	Tcf25	1100001J13Rik|1810041K11Rik|D8Ertd325e|Nulp1|mKIAA1049	transcription factor 25 (basic helix-loop-helix)	protein-coding	O	transcription factor 25|nuclear localized protein 1
937	74022	3.62783	-1.36724	0.563064	-2.42822	0.0151732	0.114859	Glyr1	2810419J22Rik|3930401K13Rik|NDF|Npac	glyoxylate reductase 1 homolog (Arabidopsis)	protein-coding	O	cytokine-like nuclear factor N-PAC|putative oxidoreductase GLYR1|cytokine-like nuclear factor n-pac|nuclear protein NP60
938	70350	828.332	0.425247	0.175158	2.42779	0.0151913	0.114859	Basp1	2610024P12Rik|CAP-23|CAP23|Ckap3|NAP-22|NAP22	brain abundant, membrane attached signal protein 1	protein-coding	O	brain acid soluble protein 1|22 kDa neuronal tissue-enriched acidic protein|cytoskeleton associated protein 3|neuronal axonal membrane protein NAP-22
939	12286	17.6504	0.879165	0.362214	2.4272	0.0152159	0.114859	Cacna1a	APCA|BI|Caca1a|Cacnl1a4|Cav2.1|Ccha1a|EA2|FHM|HPCA|MHP|MHP1|SCA6|alpha1A|la|nmf352|rkr|smrl|tg	calcium channel, voltage-dependent, P/Q type, alpha 1A subunit	protein-coding	O	voltage-dependent P/Q-type calcium channel subunit alpha-1A|brain calcium channel I|calcium channel, L type, alpha-1 polypeptide|leaner|rocker|tottering|voltage-gated calcium channel subunit alpha Cav2.1
940	214084	147.697	-0.58496	0.241006	-2.42716	0.0152174	0.114859	Slc18a2	1110037L13Rik|9330105E13|Vmat2	solute carrier family 18 (vesicular monoamine), member 2	protein-coding	O	synaptic vesicular amine transporter|VAT2|monoamine transporter|solute carrier family 18 member 2|vesicular amine transporter 2|vesicular monoamine transporter 2
941	382423	2.92155	-1.41105	0.581387	-2.42703	0.0152228	0.114859	Atxn7l3b	4921506J03Rik|6230409E21Rik	ataxin 7-like 3B	protein-coding	O	ataxin-7-like protein 3B|putative ataxin-7-like protein 3-like protein|putative ataxin-7-like protein 3B
942	319916	86.5001	0.593722	0.244809	2.42525	0.0152979	0.115302	A730011C13Rik	-	RIKEN cDNA A730011C13 gene	unknown	O	-
943	14339	116.516	-0.449964	0.185615	-2.42418	0.0153431	0.115436	Aktip	AL023020|Fif|Ft|Ft1|Fts	AKT interacting protein	protein-coding	O	AKT-interacting protein|fused toes protein|thymoma viral proto-oncogene 1 interacting protein
944	319259	279.503	0.373298	0.154043	2.42335	0.0153782	0.115436	Bricd5	9930021D14Rik	BRICHOS domain containing 5	protein-coding	O	BRICHOS domain-containing protein 5
945	381677	15.2541	0.857424	0.353825	2.4233	0.0153802	0.115436	Vgf	Gm1052	VGF nerve growth factor inducible	protein-coding	O	neurosecretory protein VGF
946	16939	9.91596	0.958255	0.395436	2.42329	0.0153806	0.115436	Lor	-	loricrin	protein-coding	O	loricrin
947	213056	8.3963	-1.02192	0.42186	-2.42241	0.0154177	0.115592	Hycc2	C130065N10Rik|D1Ertd53e|D630010C10|Fam126b	hyccin PI4KA lipid kinase complex subunit 2	protein-coding	O	protein FAM126B|family with sequence similarity 126, member B
948	13483	3.24236	-1.31519	0.543171	-2.42132	0.0154641	0.115688	Dpp6	B930011P16Rik|D5Buc3|D5Buc4|D5Buc5|DPP VI|Dpp-6|Gm1377|In(5)6H-p|Peplb|Rw	dipeptidylpeptidase 6	protein-coding	O	dipeptidyl aminopeptidase-like protein 6|DPPX|dipeptidyl aminopeptidase-related protein|dipeptidyl peptidase IV-like protein|dipeptidyl peptidase VI|dipeptidylpeptidase VI|inversion, Chr 5, Harwell 6, proximal
949	99662	749.542	0.381076	0.157405	2.42099	0.0154784	0.115688	Eps8l3	Eps8r3	EPS8-like 3	protein-coding	O	epidermal growth factor receptor kinase substrate 8-like protein 3|EPS8-like protein 3|EPS8-related protein 3|ESP8-like 3|epidermal growth factor receptor pathway substrate 8 related protein 3
950	12330	11.5801	-0.996129	0.41146	-2.42096	0.0154794	0.115688	Canx	1110069N15Rik|Cnx|D11Ertd153e	calnexin	protein-coding	O	calnexin
951	18762	7.60128	-1.11002	0.458651	-2.42019	0.0155122	0.115811	Prkcz	Pkcz|aPKCzeta|nPKC-zeta|zetaPKC	protein kinase C, zeta	protein-coding	O	protein kinase C zeta type|atypical protein kinase C|protein kinase C zeta subspecies
952	53901	3.47448	-1.4009	0.579027	-2.41941	0.0155459	0.115941	Rcan2	Csp2|Dscr1l1|MCIP2|ZAKI-4	regulator of calcineurin 2	protein-coding	O	calcipressin-2|Down syndrome critical region gene 1-like 1|calcineurin inhibitory protein ZAKI-4|down syndrome candidate region 1-like protein 1|myocyte-enriched calcineurin interactin protein 2|myocyte-enriched calcineurin-interacting protein 2
953	66359	481.817	-0.578222	0.23914	-2.41792	0.0156096	0.116294	Cox20	2310005N03Rik|Fam36a	cytochrome c oxidase assembly protein 20	protein-coding	O	cytochrome c oxidase assembly protein COX20, mitochondrial|COX20 Cox2 chaperone|cytochrome c oxidase protein 20 homolog|family with sequence similarity 36, member A|protein FAM36A
954	54003	4.38243	-1.26192	0.522216	-2.41646	0.0156721	0.116637	Nell2	A330108N19Rik|mel91	NEL-like 2	protein-coding	O	protein kinase C-binding protein NELL2|NEL-like protein 2|nel-like 2 homolog
955	212999	38.7452	0.513309	0.212466	2.41596	0.0156939	0.116677	Tnpo2	1110034O24Rik|IPO3|Knpb2b|Kpnb2b|TRN2	transportin 2 (importin 3, karyopherin beta 2b)	protein-coding	O	transportin-2|karyopherin (importin) beta 2b|karyopherin beta-2b
956	100503794	3.40978	1.33092	0.550982	2.41553	0.0157122	0.116691	Gm9920	-	predicted gene 9920	ncRNA	O	-
957	75616	2.4668	-1.41653	0.586884	-2.41365	0.0157938	0.117072	Smim15	2810008M24Rik	small integral membrane protein 15	protein-coding	O	small integral membrane protein 15|UPF0542 protein C5orf43 homolog
958	67894	9.70517	-0.927819	0.384415	-2.41358	0.0157965	0.117072	Dennd10	1810055E12Rik|Fam45a	DENN domain containing 10	protein-coding	O	DENN domain-containing protein 10|family with sequence similarity 45, member A|protein FAM45A
959	100126242	45.7784	0.604066	0.25055	2.41096	0.0159104	0.117493	Frs3os	4930417B13Rik|Gm14873	fibroblast growth factor receptor substrate 3, opposite strand	ncRNA	O	Frs3 opposite strand transcript
960	228852	3.00115	-1.42597	0.59147	-2.41088	0.0159139	0.117493	Ppp1r16b	ANKRD4|C130078N17Rik|TIMAP|Wdt4	protein phosphatase 1, regulatory subunit 16B	protein-coding	O	protein phosphatase 1 regulatory inhibitor subunit 16B|CAAX box protein TIMAP|TGF-beta-inhibited membrane-associated protein|protein phosphatase 1, regulatory (inhibitor) subunit 16B|whn-dependent transcript 4
961	12867	4.66274	-1.26611	0.525175	-2.41083	0.0159164	0.117493	Cox7c	COXVIIc|Cox7c1	cytochrome c oxidase subunit 7C	protein-coding	O	cytochrome c oxidase subunit 7C, mitochondrial|cytochrome c oxidase polypeptide VIIc|cytochrome c oxidase subunit VIIc
962	100861931	1667.36	0.684937	0.284117	2.41076	0.0159194	0.117493
963	211945	110.396	-0.433667	0.180051	-2.40857	0.0160149	0.118075	Plekhh1	D630024D12Rik|mKIAA1200	pleckstrin homology domain containing, family H (with MyTH4 domain) member 1	protein-coding	O	pleckstrin homology domain-containing family H member 1|PH domain-containing family H member 1
964	12859	2.33705	-1.45622	0.604818	-2.4077	0.0160533	0.118235	Cox5b	-	cytochrome c oxidase subunit 5B	protein-coding	O	cytochrome c oxidase subunit 5B, mitochondrial|cytochrome c oxidase polypeptide Vb|cytochrome c oxidase subunit Vb
965	414872	2.90605	-1.42393	0.591898	-2.4057	0.0161416	0.118762	Zyg11b	1110046I03Rik|2810482G21Rik|D4Mgi23|Gm431|mKIAA1730	zyg-ll family member B, cell cycle regulator	protein-coding	O	protein zyg-11 homolog B|zyg-ll homolog B
966	100861856	3687.19	-0.360677	0.149952	-2.40528	0.0161602	0.118776
967	626275	2.95846	1.35079	0.561697	2.40484	0.0161794	0.118789	A930012L18Rik	-	RIKEN cDNA A930012L18 gene	ncRNA	O	-
968	53310	3.19065	-1.4073	0.585396	-2.40402	0.016216	0.118789	Dlg3	Dlgh3|SAP102|mKIAA1232	discs large MAGUK scaffold protein 3	protein-coding	O	disks large homolog 3|discs, large homolog 3|synapse-associated protein 102
969	80707	21.3683	0.767972	0.319485	2.40378	0.0162266	0.118789	Wwox	5330426P09Rik|9030416C10Rik|WOX1	WW domain-containing oxidoreductase	protein-coding	O	WW domain-containing oxidoreductase|WW-domain oxidoreductase
970	73874	35.42	0.679823	0.28282	2.40373	0.0162289	0.118789	4930419G24Rik	-	RIKEN cDNA 4930419G24 gene	ncRNA	O	-
971	13996	408.044	-0.319445	0.132938	-2.40297	0.0162624	0.118912	Etohd2	-	ethanol decreased 2	ncRNA	O	-
972	100504514	89.9016	0.478604	0.19921	2.40251	0.0162829	0.118939
973	17751	5.54494	-1.30311	0.542551	-2.40182	0.0163138	0.119042	Mt3	Mt-3	metallothionein 3	protein-coding	O	metallothionein-3|GIF|MT-III|growth inhibitory factor|metallothionein-III
974	242960	2.70148	-1.42272	0.592694	-2.40043	0.0163757	0.119371	Fbxl5	Fbl4|Fir4	F-box and leucine-rich repeat protein 5	protein-coding	O	F-box/LRR-repeat protein 5
975	20265	1.93805	-1.4477	0.603358	-2.3994	0.0164221	0.119586	Scn1a	B230332M13|Nav1.1	sodium channel, voltage-gated, type I, alpha	protein-coding	O	sodium channel protein type 1 subunit alpha|sodium channel protein brain I subunit alpha|sodium channel protein type I subunit alpha|voltage-gated sodium channel subunit alpha Nav1.1
976	71985	13.0615	-0.912864	0.380594	-2.39853	0.0164613	0.119749	Acad10	2410021P16Rik	acyl-Coenzyme A dehydrogenase family, member 10	protein-coding	O	acyl-CoA dehydrogenase family member 10|ACAD-10
977	100861955	151.456	0.416973	0.173899	2.39779	0.0164944	0.119776
978	330460	2605.41	0.378506	0.157863	2.39769	0.0164988	0.119776	Tmem150b	A630041N19|Tmem224	transmembrane protein 150B	protein-coding	O	modulator of macroautophagy TMEM150B|transmembrane protein 224
979	69091	635.388	-0.384988	0.160723	-2.39536	0.0166043	0.120419	Vps26b	1810012I05Rik|2310075A12Rik	VPS26 retromer complex component B	protein-coding	O	vacuolar protein sorting-associated protein 26B|vacuolar protein sorting 26 homolog B|vesicle protein sorting 26B
980	66067	23.723	-0.664866	0.277778	-2.39352	0.0166878	0.120648	Gtpbp8	0610037H22Rik	GTP-binding protein 8 (putative)	protein-coding	O	GTP-binding protein 8
981	75292	2.1193	-1.40402	0.586664	-2.39323	0.0167008	0.120648	Prkd3	4930557O20Rik|5730497N19Rik|PKD3|Pkcnu|Prkcn	protein kinase D3	protein-coding	O	serine/threonine-protein kinase D3|nPKC-nu|protein kinase C nu type|protein kinase C, nu
982	100503440	710.685	-0.433382	0.181091	-2.39317	0.0167036	0.120648
983	80385	4.10564	-1.31422	0.549254	-2.39273	0.0167233	0.120648	Tusc2	1190001E22Rik|Fus1|Lgcc|PAP|Pdap2	tumor suppressor 2, mitochondrial calcium regulator	protein-coding	O	tumor suppressor candidate 2|PDGFA associated protein 2|fus-1 protein|fusion 1 protein|lung cancer candidiate, FUS
984	72900	5.32366	-1.27934	0.534779	-2.39228	0.0167439	0.120648	Ndufv2	2900010C23Rik	NADH:ubiquinone oxidoreductase core subunit V2	protein-coding	O	NADH dehydrogenase [ubiquinone] flavoprotein 2, mitochondrial|NADH dehydrogenase (ubiquinone) flavoprotein 2|NADH-ubiquinone oxidoreductase 24 kDa subunit
985	76863	2.63984	-1.40801	0.588602	-2.39212	0.0167514	0.120648	Dcun1d5	3110001A18Rik|4833420K19Rik|D430047L21Rik|DCNL5	DCN1, defective in cullin neddylation 1, domain containing 5 (S. cerevisiae)	protein-coding	O	DCN1-like protein 5|DCUN1 domain-containing protein 5|defective in cullin neddylation protein 1-like protein 5|squamous cell carcinoma-related oncogene 5
986	78635	3.2784	1.31959	0.551672	2.39198	0.0167578	0.120648	Kcnd3os	1700095B22Rik	potassium voltage-gated channel, Shal-related family, member 3, opposite strand	ncRNA	O	Kcnd3 opposite strand transcript
987	70827	5.57603	-1.26987	0.531093	-2.39105	0.0168004	0.120648	Trak2	2900022D04Rik|4733401O11Rik|Als2cr3|CALS-C|GRIF-1|GRIF1|OIP98|mKIAA0549	trafficking protein, kinesin binding 2	protein-coding	O	trafficking kinesin-binding protein 2|amyotrophic lateral sclerosis 2 (juvenile) chromosome region, candidate 3
988	100861902	464.259	-0.354407	0.148225	-2.39101	0.0168021	0.120648
989	101023	11.1757	0.8636	0.361238	2.39066	0.0168179	0.120648	Zfp513	D430028M17Rik|Znf513	zinc finger protein 513	protein-coding	O	zinc finger protein 513
990	675921	81.5818	1.02935	0.430591	2.39056	0.0168228	0.120648	Tnk2os	Gm10818	tyrosine kinase, non-receptor 2, opposite strand	ncRNA	O	Tnk2 opposite strand transcript
991	12868	4.26068	-1.39533	0.58384	-2.38992	0.0168522	0.120738	Cox8a	COX8L	cytochrome c oxidase subunit 8A	protein-coding	O	cytochrome c oxidase subunit 8A, mitochondrial|COX VIII-L|cytochrome c oxidase polypeptide VIII-liver|cytochrome c oxidase subunit 8-2|cytochrome c oxidase subunit VIIIa
992	13198	56.0638	0.46263	0.193632	2.38923	0.0168838	0.120759	Ddit3	AltDDIT3|CHOP-10|CHOP10|chop|gadd153	DNA-damage inducible transcript 3	protein-coding	O	DNA damage-inducible transcript 3 protein|C/EBP homoologous protein 10|C/EBP zeta|CCAAT/enhancer-binding protein homologous protein|DDIT-3|alternative DDIT3 proteins|c/EBP-homologous protein 10|growth arrest and DNA-damage-inducible protein GADD153
993	654822	366.114	0.481871	0.2017	2.38905	0.0168921	0.120759	D330041H03Rik	-	RIKEN cDNA D330041H03 gene	ncRNA	O	-
994	73192	3.1728	-1.3197	0.552489	-2.38865	0.0169105	0.120759	Xpot	1110004L07Rik|3110065H13Rik|EXPORTIN-T	exportin, tRNA (nuclear export receptor for tRNAs)	protein-coding	O	exportin-T|exportin(tRNA)|tRNA exportin
995	12876	30.195	-1.20274	0.50358	-2.38837	0.0169232	0.120759	Cpe	CPH|Cph-1|Cph1|NF-alpha1|fat	carboxypeptidase E	protein-coding	O	carboxypeptidase E|carboxypeptidase H|enkephalin convertase|prohormone-processing carboxypeptidase
996	57376	5.19858	-1.12947	0.473179	-2.38698	0.0169874	0.121009	Smarce1	2810417B20Rik|5830412H02Rik|9030408N19Rik|Baf27	SWI/SNF related, matrix associated, actin dependent regulator of chromatin, subfamily e, member 1	protein-coding	O	SWI/SNF-related matrix-associated actin-dependent regulator of chromatin subfamily E member 1|BAF57|BRG1-associated factor 57|SWI/SNF-related matrix-associated actin-dependent regulator chromatin subfamily E member 1
997	69595	128.179	0.525786	0.220282	2.38687	0.0169923	0.121009	Frmd8os	2310035N23Rik|Gm9783	FERM domain containing 8, opposite strand	unknown	O	Frmd8 opposite strand transcript
998	320203	2.13524	-1.38946	0.58225	-2.38636	0.0170161	0.121056	C130071C03Rik	2810449C10Rik|ECONEXIN|EyeLinc1|Visc-1	RIKEN cDNA C130071C03 gene	ncRNA	O	-
999	74356	114.115	0.402734	0.168876	2.38479	0.017089	0.121362	4931428F04Rik	Kiaa0895l|MATCAP	RIKEN cDNA 4931428F04 gene	protein-coding	O	uncharacterized protein KIAA0895-like
1000	229663	5.23177	-1.41943	0.595433	-2.38386	0.017132	0.121362	Csde1	D3Jfr1|mKIAA0885|unr	cold shock domain containing E1, RNA binding	protein-coding	O	cold shock domain-containing protein E1|NRAS-related|upstream of NRAS
1001	14569	30.8958	-0.770781	0.323408	-2.38331	0.0171577	0.121362	Gdi2	GDI-B|GDIB|Gdi3	guanosine diphosphate (GDP) dissociation inhibitor 2	protein-coding	O	rab GDP dissociation inhibitor beta|GDI beta|GDI-2|GDI-3|RAB GDP dissociation inhibitor beta-2|guanosine diphosphate (GDP) dissociation inhibitor 3|guanosine diphosphate dissociation inhibitor 2|rab GDI beta
1002	270192	10.3832	-1.02981	0.432099	-2.38328	0.017159	0.121362	Rab6b	9630015C03|C330006L04Rik|D9Bwg0185e	RAB6B, member RAS oncogene family	protein-coding	O	ras-related protein Rab-6B
1003	71701	2.52671	-1.41466	0.593672	-2.38289	0.0171771	0.121362	Pnpt1	1200003F12Rik|Old35|PNPase|Pnptl1	polyribonucleotide nucleotidyltransferase 1	protein-coding	O	polyribonucleotide nucleotidyltransferase 1, mitochondrial|3'-5' RNA exonuclease OLD35|PNPase 1|PNPase old-35|polynucleotide phosphorylase 1|polynucleotide phosphorylase-like protein
1004	114128	1.9862	-1.43445	0.602075	-2.38252	0.0171946	0.121362	Laptm4b	C330023P13Rik|LAPTM4beta	lysosomal-associated protein transmembrane 4B	protein-coding	O	lysosomal-associated transmembrane protein 4B|lysosomal-associated transmembrane protein 4
1005	100503503	371.081	0.426781	0.17914	2.38239	0.0172008	0.121362
1006	100502801	1751.81	1.02305	0.42943	2.38235	0.0172025	0.121362	Gm19383	-	predicted gene, 19383	ncRNA	O	-
1007	12265	31.4296	0.750277	0.314961	2.38213	0.0172129	0.121362	Ciita	C2ta|EG669998|Gm9475|Mhc2ta	class II transactivator	protein-coding	O	MHC class II transactivator
1008	233490	9.26043	-0.956641	0.401684	-2.38157	0.0172389	0.121425	Crebzf	1110034C16Rik|6330417B10Rik|LAZip|LAZipII|SMILE|Zf	CREB/ATF bZIP transcription factor	protein-coding	O	CREB/ATF bZIP transcription factor|HCF-binding transcription factor Zhangfei|host cell factor-binding transcription factor Zhangfei|tyrosine kinase-associated leucine zipper protein LAZip|tyrosine kinase-associated leucine zipper protein LAZipII
1009	244219	7.50196	1.0091	0.425051	2.37407	0.017593	0.123796	Zfp668	E130018B19Rik|Znf668	zinc finger protein 668	protein-coding	O	zinc finger protein 668
1010	100861642	6502.75	-0.705032	0.297046	-2.37348	0.0176214	0.123808
1011	29811	12.9275	-0.997698	0.420383	-2.37331	0.0176295	0.123808	Ndrg2	Ndr2|SYLD	N-myc downstream regulated gene 2	protein-coding	O	protein NDRG2|N-myc downstream regulated 2|N-myc downstream-regulated gene 2 protein|protein Ndr2
1012	29877	235.923	-0.333565	0.140587	-2.37265	0.0176608	0.123905	Hdgfl3	2700022B06Rik|HRP-3|Hdgfrp3	HDGF like 3	protein-coding	O	hepatoma-derived growth factor-related protein 3|hepatoma-derived growth factor, related protein 3
1013	18607	2.43963	-1.39706	0.589178	-2.3712	0.0177304	0.124268	Pdpk1	Pdk1	3-phosphoinositide dependent protein kinase 1	protein-coding	O	3-phosphoinositide-dependent protein kinase 1|Pkb kinase
1014	67040	5.2893	-1.16416	0.491073	-2.37065	0.0177567	0.124268	Ddx17	2610007K22Rik|A430025E01Rik|Gm926|p72	DEAD box helicase 17	protein-coding	O	probable ATP-dependent RNA helicase DDX17|DEAD (Asp-Glu-Ala-Asp) box polypeptide 17|DEAD box protein 17
1015	16828	3.73817	-1.30117	0.548965	-2.37022	0.0177775	0.124268	Ldha	Ldh1|Ldhm|l7R2	lactate dehydrogenase A	protein-coding	O	L-lactate dehydrogenase A chain|LDH muscle subunit|LDH-M|M-LDH|lactate dehydrogenase 1, A chain|lactate dehydrogenase A4
1016	30944	2.14108	-1.39011	0.586515	-2.37012	0.0177825	0.124268	Zfp354c	5330421P20Rik|AJ18|Kid3|Tcf17l2|Znf354c|mKIAA4218	zinc finger protein 354C	protein-coding	O	zinc finger protein 354C|kidney, ischemia, and developmentally-regulated protein 3|transcription factor 17-like 2
1017	100503665	2604.36	0.412361	0.17407	2.36894	0.017839	0.12454
1018	224273	131.91	-0.341313	0.144122	-2.36822	0.0178738	0.124643	Crybg3	5031404N19|Gm9581	beta-gamma crystallin domain containing 3	protein-coding	O	beta/gamma crystallin domain-containing protein 3
1019	19988	3.26757	-1.36913	0.578201	-2.36791	0.0178889	0.124643	Rpl6	Taxreb107	ribosomal protein L6	protein-coding	O	60S ribosomal protein L6|TAX-responsive enhancer element-binding protein 107
1020	100038464	133.455	0.592371	0.250254	2.36709	0.0179288	0.124799	Gm15441	-	predicted gene 15441	ncRNA	O	-
1021	93684	6.60425	-1.43489	0.606398	-2.36625	0.0179691	0.124878	Selenof	9430015P09Rik|Sep15	selenoprotein F	protein-coding	O	selenoprotein F|15 kDa selenoprotein|selenoprotein 15
1022	12801	4.14169	-1.35539	0.57283	-2.36613	0.0179754	0.124878	Cnr1	CB-R|CB1|CB1A|CB1B|CB1R	cannabinoid receptor 1 (brain)	protein-coding	O	cannabinoid receptor 1|brain-type cannabinoid receptor|striatal cannabinoid receptor type 1 protein
1023	12326	10.1469	-0.857996	0.362843	-2.36465	0.0180472	0.12507	Camk4	A430110E23Rik|CaMKIV|CaMKIV/Gr|D18Bwg0362e	calcium/calmodulin-dependent protein kinase IV	protein-coding	O	calcium/calmodulin-dependent protein kinase type IV|CAM kinase-GR|Ca2+/calmodulin-dependent protein kinase type IV/Gr|caMK IV
1024	623954	94.2006	0.587061	0.248277	2.36454	0.0180523	0.12507	Gm10493	EG623954	predicted gene 10493	unknown	O	-
1025	226182	690.472	-0.842225	0.3562	-2.36447	0.0180558	0.12507	Taf5	6330528C20Rik	TATA-box binding protein associated factor 5	protein-coding	O	transcription initiation factor TFIID subunit 5|TAF(II)100|TAF5 RNA polymerase II, TATA box binding protein (TBP)-associated factor, 100kDa|TAFII-100|TAFII100|Tbp-associated factor 5|transcription initiation factor TFIID 100 kDa subunit
1026	11419	101.729	0.388604	0.164393	2.36387	0.0180852	0.125151	Asic1	ASIC|ASIC1a|ASIC1b|Accn2|B530003N02Rik|BNaC2	acid-sensing (proton-gated) ion channel 1	protein-coding	O	acid-sensing ion channel 1|amiloride-sensitive cation channel 2, neuronal|brain sodium channel 2|degenerin 2
1027	16924	158.708	-0.397247	0.168225	-2.36141	0.0182056	0.125862	Lnx1	Lnx	ligand of numb-protein X 1	protein-coding	O	E3 ubiquitin-protein ligase LNX|RING-type E3 ubiquitin transferase LNX|ligand of Numb protein X 1|ligand of Numb-binding protein 1|numb-binding protein 1
1028	76932	2.03915	-1.42907	0.605335	-2.36079	0.0182359	0.125883	Arfip2	2310002N04Rik|POR|Por1	ADP-ribosylation factor interacting protein 2	protein-coding	O	arfaptin-2|Arfaptin 2
1029	52696	5.51275	-1.30325	0.552078	-2.36063	0.0182441	0.125883	Zwint	2010007E07Rik|2600001N01Rik|D10Ertd749e|Zwint-1	ZW10 interactor	protein-coding	O	ZW10 interactor|ZW10-interacting protein 1
1030	74945	66.4984	0.646506	0.274089	2.35875	0.0183367	0.126399	Acss2os	4930471I20Rik	acyl-CoA synthetase short-chain family member 2, opposite strand	ncRNA	O	-
1031	20887	8.58655	0.921119	0.39083	2.35683	0.0184319	0.126809	Sult1a1	PST|ST1A1|ST1A4|Stp|Stp1|mSTp1	sulfotransferase family 1A, phenol-preferring, member 1	protein-coding	O	sulfotransferase 1A1|aryl sulfotransferase|arylsulfotransferase ST1A4|phenol sulfotransferase|phenol/aryl sulfotransferase|sulfokinase|sulfotransferase, phenol preferring 1
1032	100862355	170.274	-0.399104	0.16934	-2.35682	0.018432	0.126809
1033	100861886	8.31238	1.03932	0.441231	2.3555	0.0184975	0.127072
1034	11758	3.60369	-1.3375	0.567877	-2.35526	0.0185099	0.127072	Prdx6	1-Cys Prx|1-cysPrx|9430088D19Rik|Aop2|Brp-12|CP-3|GPx|LPCAT-5|Ltw-4|Ltw4|Lvtw-4|NSGPx|ORF06|Prdx5|aiPLA2	peroxiredoxin 6	protein-coding	O	peroxiredoxin-6|1-Cys peroxiredoxin|LPC acyltransferase 5|acidic calcium-independent phospholipase A2|anti-oxidant protein 2, related sequence 3|antioxidant protein 2|glutathione-dependent peroxiredoxin|lyso-PC acyltransferase 5|lysophosphatidylcholine acyltransferase 5|non-selenium glutathione peroxidase|peroxiredoxin 5, related sequence 3|peroxiredoxin 6, related sequence 3
1035	14007	3.97969	-1.33911	0.568632	-2.35498	0.0185239	0.127072	Celf2	B230218O03|B230345P09Rik|CELF-2|CUG-BP2|Cugbp2|D230046B21Rik|Etr-3|Napor|Napor-2|mETR-3	CUGBP, Elav-like family member 2	protein-coding	O	CUGBP Elav-like family member 2|CUG triplet repeat, RNA binding protein 2|CUG-BP- and ETR-3-like factor 2|RNA-binding protein BRUNOL-3|bruno-like protein 3|elav-type RNA-binding protein 3|mNapor|neuroblastoma apoptosis-related RNA-binding protein
1036	68729	11.1194	-1.03747	0.441439	-2.3502	0.0187636	0.128592	Trim37	1110032A10Rik|2810004E07Rik|MUL|TEF3	tripartite motif-containing 37	protein-coding	O	E3 ubiquitin-protein ligase TRIM37|RING-type E3 ubiquitin transferase TRIM37|TRAF encompassing factor 3|tripartite motif-containing protein 37
1037	53328	5.70917	-1.23564	0.525842	-2.34982	0.0187824	0.128597	Pgrmc1	HPR6.6|PPMR|Vema|mPR	progesterone receptor membrane component 1	protein-coding	O	membrane-associated progesterone receptor component 1
1038	75656	7.56853	1.03159	0.439386	2.3478	0.0188847	0.129141	1700020A23Rik	-	RIKEN cDNA 1700020A23 gene	protein-coding	O	uncharacterized protein C20orf141 homolog
1039	74006	36.5342	-0.619378	0.263842	-2.34753	0.0188983	0.129141	Dnm1l	6330417M19Rik|Dlp1|Dnmlp1|Drp1|python	dynamin 1-like	protein-coding	O	dynamin-1-like protein|dymple|dynamin family member proline-rich carboxyl-terminal domain less|dynamin-related protein 1
1040	16646	2.49951	-1.38295	0.58929	-2.3468	0.0189353	0.12927	Kpna1	IPOA5|NPI1|Rch2|mSRP1	karyopherin (importin) alpha 1	protein-coding	O	importin subunit alpha-5|NPI-1|RAG cohort protein 2|SRP1-beta|importin alpha 5|importin alpha-S1|importin subunit alpha-1|karyopherin subunit alpha-1|m-importin-alpha-S1|nucleoprotein interactor 1
1041	75826	2.1812	-1.37727	0.587894	-2.34272	0.0191438	0.130568	Senp2	2310007L05Rik|4930538C18Rik|Smt3ip2|SuPr-1|mKIAA1331	SUMO/sentrin specific peptidase 2	protein-coding	O	sentrin-specific protease 2|SUMO-1 protease-1|SUMO-1/Smt3-specific isopeptidase 2|SUMO/sentrin specific protease 2|axam2|sentrin/SUMO-specific protease SENP2
1042	58799	498.177	-0.430966	0.184135	-2.34049	0.0192582	0.130952	Crbn	2610203G15Rik|2900045O07Rik|piL	cereblon	protein-coding	O	protein cereblon|novel lethal|protein PiL
1043	66477	5.70045	-1.42221	0.60769	-2.34035	0.0192655	0.130952	Atp5md	2010301L15Rik|Atp5mk|Usmg5	ATP synthase membrane subunit DAPIT	protein-coding	O	ATP synthase membrane subunit K, mitochondrial|ATP synthase membrane subunit DAPIT, mitochondrial|diabetes-associated protein in insulin-sensitive tissues|up-regulated during skeletal muscle growth protein 5|upregulated during skeletal muscle growth 5
1044	100861692	478.701	-0.407275	0.174035	-2.34019	0.0192739	0.130952
1045	22084	302.398	0.543984	0.232458	2.34014	0.0192764	0.130952	Tsc2	Nafld|Tcs2	TSC complex subunit 2	protein-coding	O	tuberin|tuberous sclerosis 2 protein homolog
1046	99296	4.74994	1.13741	0.486105	2.33983	0.0192924	0.130952	Hrh3	Eae8|H3R|HH3R	histamine receptor H3	protein-coding	O	histamine H3 receptor|experimental allergic encephalomyelitis susceptibility 8
1047	109785	241.91	-0.353364	0.151074	-2.33901	0.0193351	0.131038	Pgm3	2810473H05Rik|Agm1|PAGM|Pgm-3	phosphoglucomutase 3	protein-coding	O	phosphoacetylglucosamine mutase|GlcNAc-P mutase|N-acetylglucosamine-phosphate mutase|PGM 3|acetylglucosamine phosphomutase
1048	791293	5.79284	1.1421	0.488313	2.33887	0.019342	0.131038	Gm9948	-	predicted gene 9948	unknown	O	-
1049	67144	1240.86	-0.384984	0.164677	-2.33781	0.019397	0.131286	Lrrc40	2610040E16Rik	leucine rich repeat containing 40	protein-coding	O	leucine-rich repeat-containing protein 40
1050	19283	2.23266	-1.39244	0.595716	-2.33742	0.0194175	0.131299	Ptprz1	DSD-1-PG|PTPbeta|PTPzeta|Ptprz|Ptpz|R-PTP-zeta|RPTPz|Rptpbeta	protein tyrosine phosphatase, receptor type Z, polypeptide 1	protein-coding	O	receptor-type tyrosine-protein phosphatase zeta|3F8 chondroitin sulfate proteoglycan|3H1 keratan sulfate proteoglycan|phosphacan
1051	230075	2.50081	-1.37074	0.586819	-2.33588	0.0194976	0.131606	Ndufb6	CI-B17|Gm137	NADH:ubiquinone oxidoreductase subunit B6	protein-coding	O	NADH dehydrogenase [ubiquinone] 1 beta subcomplex subunit 6|NADH dehydrogenase (ubiquinone) 1 beta subcomplex, 6|NADH-ubiquinone oxidoreductase B17 subunit|complex I-B17
1052	229877	5.07157	-1.16504	0.498768	-2.33583	0.0195	0.131606	Rap1gds1	GDS1	RAP1, GTP-GDP dissociation stimulator 1	protein-coding	O	rap1 GTPase-GDP dissociation stimulator 1
1053	20116	8.89291	-1.41871	0.607464	-2.33546	0.0195196	0.131614	Rps8	-	ribosomal protein S8	protein-coding	O	40S ribosomal protein S8
1054	59008	3.8504	-1.34377	0.575922	-2.33325	0.0196353	0.132268	Anapc5	2510006G12Rik|APC5|Anpc5	anaphase-promoting complex subunit 5	protein-coding	O	anaphase-promoting complex subunit 5|cyclosome subunit 5
1055	266645	20.1858	-0.719009	0.308441	-2.33111	0.0197476	0.132788	Acmsd	-	amino carboxymuconate semialdehyde decarboxylase	protein-coding	O	2-amino-3-carboxymuconate-6-semialdehyde decarboxylase|picolinate carboxylase
1056	56698	14.4269	0.780412	0.334787	2.33107	0.0197498	0.132788	Phax	2810055C14Rik|4933427L19Rik|D18Ertd65e|Rnuxa|p55	phosphorylated adaptor for RNA export	protein-coding	O	phosphorylated adapter RNA export protein|RNA U small nuclear RNA export adapter protein|RNA U, small nuclear RNA export adaptor|phosphorylation regulated
1057	100039138	8.19387	0.940429	0.403563	2.33031	0.0197896	0.132929	Gm2061	-	predicted gene 2061	ncRNA	O	-
1058	100125929	80.3044	0.657071	0.282112	2.32911	0.0198531	0.13323	0610009E02Rik	-	RIKEN cDNA 0610009E02 gene	ncRNA	O	-
1059	56839	3.46209	-1.24348	0.534486	-2.32649	0.0199925	0.133655	Lgi1	-	leucine-rich repeat LGI family, member 1	protein-coding	O	leucine-rich glioma-inactivated protein 1
1060	320939	4.43267	1.16984	0.502857	2.32639	0.0199978	0.133655	5930403L14Rik	-	RIKEN cDNA 5930403L14 gene	ncRNA	O	-
1061	12386	2.31201	-1.40231	0.602786	-2.32637	0.0199986	0.133655	Ctnna2	Catna|Catna2|cdf|chp	catenin (cadherin associated protein), alpha 2	protein-coding	O	catenin alpha-2|alpha(N)-catenin|cadherin associated protein|cerebellar deficient folia
1062	74154	200.927	-0.328627	0.141289	-2.32592	0.0200227	0.133655	Unkl	1300004G08Rik	unkempt family like zinc finger	protein-coding	O	putative E3 ubiquitin-protein ligase UNKL
1063	13209	2.37571	-1.34499	0.578275	-2.32587	0.0200257	0.133655	Ddx6	1110001P04Rik|C430015D01Rik|E230023J21Rik|HLR2|mRCK/P54|p54|rck	DEAD (Asp-Glu-Ala-Asp) box polypeptide 6	protein-coding	O	probable ATP-dependent RNA helicase DDX6|ATP-dependent RNA helicase p54|D-E-A-D (aspartate-glutamate-alanine-aspartate) box polypeptide 6|DEAD (aspartate-glutamate-alanine-aspartate) box polypeptide 6|DEAD box protein 6|DEAD/H (Asp-Glu-Ala-Asp/His) box polypeptide 6|oncogene RCK homolog
1064	13612	2.30406	-1.40869	0.60568	-2.3258	0.0200294	0.133655	Edil3	Del-1|Del1|Sox2-cre|Sox2Cre|Tg(Sox2-cre)1Amc	EGF-like repeats and discoidin I-like domains 3	protein-coding	O	EGF-like repeat and discoidin I-like domain-containing protein 3|developmental endothelial locus-1|developmentally-regulated endothelial cell locus 1 protein|integrin-binding protein DEL1
1065	70494	237.25	0.616926	0.265412	2.32441	0.0201034	0.133924	5730409K12Rik	-	RIKEN cDNA 5730409K12 gene	unknown	O	-
1066	269224	2.90384	-1.3282	0.571503	-2.32404	0.0201234	0.133924	Pask	mKIAA0135	PAS domain containing serine/threonine kinase	protein-coding	O	PAS domain-containing serine/threonine-protein kinase|PAS-kinase|paskin
1067	100043133	12.1776	1.02242	0.439995	2.32371	0.0201409	0.133924	9130023H24Rik	GLI4	RIKEN cDNA 9130023H24 gene	protein-coding	O	GLI-Kruppel family member GLI4
1068	53312	4.03998	-1.18611	0.510456	-2.32363	0.0201452	0.133924	Nub1	4931404D21Rik|6330412F12Rik|BS4|NY-REN-18	negative regulator of ubiquitin-like proteins 1	protein-coding	O	NEDD8 ultimate buster 1|NY-REN-18 antigen
1069	100862111	69.9976	0.606437	0.261102	2.3226	0.0202005	0.134146
1070	213006	52.8947	0.569686	0.24531	2.32231	0.0202164	0.134146	Mfsd4a	A230072B04|A930031D07Rik|Mfsd4	major facilitator superfamily domain containing 4A	protein-coding	O	major facilitator superfamily domain-containing protein 4A|major facilitator superfamily domain containing 4|major facilitator superfamily domain-containing protein 4
1071	638247	2024.96	0.484551	0.208742	2.32129	0.0202714	0.134385	9530082P21Rik	E030034P13Rik	RIKEN cDNA 9530082P21 gene	ncRNA	O	-
1072	78929	412.687	0.351255	0.151405	2.31998	0.0203422	0.134729	Polr3h	5031409G22Rik|RPC8	polymerase (RNA) III (DNA directed) polypeptide H	protein-coding	O	DNA-directed RNA polymerase III subunit RPC8|DNA-directed RNA polymerase III subunit H|RNA polymerase III subunit C7
1073	665934	11.1892	0.919962	0.396606	2.31958	0.0203634	0.134744	Gm7854	EG665934	predicted gene 7854	ncRNA	O	-
1074	72993	2.66425	-1.36973	0.590599	-2.31923	0.0203827	0.134746	Appl1	2900057D21Rik|7330406P05Rik|DIP13	adaptor protein, phosphotyrosine interaction, PH domain and leucine zipper containing 1	protein-coding	O	DCC-interacting protein 13-alpha|DIP13 alpha|adapter protein containing PH domain, PTB domain and leucine zipper motif 1|adaptor protein APPL like|dip13-alpha
1075	56191	1.91329	-1.39974	0.603858	-2.318	0.0204493	0.134748	Tro	Maged3|Maged3l|Tnn|Trol|magphinin	trophinin	protein-coding	O	trophinin|melanoma antigen, family D, 3|necdin and trophinin like|trophinin-2
1076	16514	2.87196	1.30175	0.56161	2.31789	0.0204553	0.134748	Kcnj11	Kir6.2|mBIR	potassium inwardly rectifying channel, subfamily J, member 11	protein-coding	O	ATP-sensitive inward rectifier potassium channel 11|inward rectifier K(+) channel Kir6.2
1077	20301	3.33995	-1.26389	0.545326	-2.31769	0.0204664	0.134748	Ccl27a	ALP|CTACK|CTAK|Ccl27|ESkine|ILC|PESKY|Scya27|Scya27a	chemokine (C-C motif) ligand 27A	protein-coding	O	C-C motif chemokine 27|CC chemokine ILC|IL-11 R-alpha-locus chemokine|cutaneous T-cell-attracting chemokine|skinkine|skinskine|small inducible cytokine A27a
1078	67186	2.38177	-1.38889	0.599304	-2.3175	0.0204767	0.134748	Rplp2	2700049I22Rik	ribosomal protein, large P2	protein-coding	O	60S acidic ribosomal protein P2
1079	234593	15.1406	-1.04417	0.450566	-2.31747	0.020478	0.134748	Ndrg4	D8Bwg1337e|Ndr1-rs|Ndr4|SMAP-8	N-myc downstream regulated gene 4	protein-coding	O	protein NDRG4|N-myc downstream regulated 1, related sequence|N-myc downstream-regulated gene 4 protein|protein Ndr4
1080	76898	3.29364	-1.31821	0.568983	-2.31677	0.0205161	0.134839	B3gat1	0710007K08Rik|GlcAT-P|Glcatp|Hnk1	beta-1,3-glucuronyltransferase 1 (glucuronosyltransferase P)	protein-coding	O	galactosylgalactosylxylosylprotein 3-beta-glucuronosyltransferase 1|UDP-GlcUA:glycoprotein beta-1,3-glucuronyltransferase|glcUAT-P|glucuronosyltransferase P
1081	76614	3.25602	-1.27468	0.550268	-2.31647	0.0205326	0.134839	Immt	1700082C19Rik|D830041H16Rik|HMP|Micos60|P87|P87/89|P89	inner membrane protein, mitochondrial	protein-coding	O	MICOS complex subunit Mic60|mitochondrial inner membrane protein|mitofilin
1082	14658	5.76192	-1.2685	0.547799	-2.31563	0.0205786	0.134839	Glrb	Glyrb|spa|spastic	glycine receptor, beta subunit	protein-coding	O	glycine receptor subunit beta|glycine receptor 58 kDa subunit|inhibitory glycine receptor
1083	15502	225.273	-0.399475	0.172524	-2.31548	0.0205869	0.134839	Dnaja1	HSJ-2|Hsj2|Nedd7	DnaJ heat shock protein family (Hsp40) member A1	protein-coding	O	dnaJ homolog subfamily A member 1|DnaJ (Hsp40) homolog, subfamily A, member 1|dnaJ protein homolog 2|heat shock 40 kDa protein 4|heat shock protein J2|heat shock protein, Dnaj-like 2|neural precursor cell expressed, developmentally down-regulated gene 7
1084	57436	11.7026	-0.960831	0.414989	-2.31532	0.0205957	0.134839	Gabarapl1	3110025G09Rik|9130422N19Rik|Apg8l|Atg8l|GECI|MNCb-0091	gamma-aminobutyric acid (GABA) A receptor-associated protein-like 1	protein-coding	O	gamma-aminobutyric acid receptor-associated protein-like 1|GABA(A) receptor-associated protein like 1|GEC-1|glandular epithelial cell protein 1
1085	94219	25.1152	0.681554	0.294415	2.31494	0.020616	0.134839	Cnnm2	Acdp2|Clp2	cyclin M2	protein-coding	O	metal transporter CNNM2|ancient conserved domain protein 2|ancient conserved domain-containing protein 2|cyclin-like protein 2|mACDP2
1086	17711	2838.71	-0.996008	0.430281	-2.31478	0.0206247	0.134839	CYTB	-	cytochrome b	protein-coding	O	-
1087	319556	15.1333	0.787139	0.340164	2.314	0.0206678	0.134997	A330041J22Rik	-	RIKEN cDNA A330041J22 gene	ncRNA	O	-
1088	407785	2.50808	-1.4	0.605186	-2.31333	0.0207044	0.135112	Ndufs6	IP13	NADH:ubiquinone oxidoreductase core subunit S6	protein-coding	O	NADH dehydrogenase [ubiquinone] iron-sulfur protein 6, mitochondrial|CI-13kD-A|NADH dehydrogenase (ubiquinone) Fe-S protein 6|NADH dehydrogenase Fe-S protein 6|NADH-ubiquinone oxidoreductase 13 kDa-A subunit|complex I-13kD-A
1089	117198	8.68559	-0.951316	0.411464	-2.31202	0.0207764	0.135435	Ivns1abp	1190004M08Rik|1700126I16Rik|HSPC068|ND1|NS-1|NS1-BP|Nd1-L|Nd1-S|mKIAA0850	influenza virus NS1A binding protein	protein-coding	O	influenza virus NS1A-binding protein homolog|ND1-L2|NS1-binding protein homolog|kelch family protein Nd1|kelch family protein Nd1-L
1090	107358	4.83547	-1.29232	0.559026	-2.31174	0.0207921	0.135435	Tm9sf3	1810073M23Rik|2810031D16Rik|Smbp|mKIAA4036	transmembrane 9 superfamily member 3	protein-coding	O	transmembrane 9 superfamily member 3|SM-11044 binding protein|transmembrane protein 9 superfamily member 3
1091	100862061	1816.78	-0.487928	0.211177	-2.31052	0.0208595	0.135466
1092	791413	115.247	0.595994	0.257958	2.31043	0.0208645	0.135466	Gm12592	-	predicted gene 12592	ncRNA	O	-
1093	100862356	56.2398	0.589022	0.254977	2.3101	0.0208825	0.135466
1094	74096	182.585	0.428714	0.185593	2.30997	0.0208901	0.135466	Hvcn1	0610039P13Rik|BTS|HV1|Vsop.|mVSOP	hydrogen voltage-gated channel 1	protein-coding	O	voltage-gated hydrogen channel 1|voltage sensor domain-only protein
1095	381204	7.95514	0.938995	0.406504	2.30993	0.0208923	0.135466	Naaladl1	Gm964|Naaladasel	N-acetylated alpha-linked acidic dipeptidase-like 1	protein-coding	O	aminopeptidase NAALADL1|N-acetylated-alpha-linked acidic dipeptidase-like protein|NAALADase L
1096	668940	39.6193	0.660087	0.285886	2.30892	0.0209482	0.135705	Myh7b	Myh14	myosin, heavy chain 7B, cardiac muscle, beta	protein-coding	O	myosin-7B
1097	100503588	109.688	0.460026	0.1993	2.30821	0.0209873	0.135834	Gm19785	-	predicted gene, 19785	ncRNA	O	-
1098	225363	2.45358	-1.38712	0.60167	-2.30546	0.0211411	0.136684	Etf1	D6Ertd109e|ERF|ERF1|SUP45L1|TB3-1	eukaryotic translation termination factor 1	protein-coding	O	eukaryotic peptide chain release factor subunit 1|eukaryotic release factor 1
1099	100038591	358.428	0.516899	0.224245	2.30506	0.0211634	0.136684	F420014N23Rik	-	RIKEN cDNA F420014N23 gene	ncRNA	O	-
1100	69757	122.162	0.493018	0.213907	2.30482	0.0211764	0.136684	Leng1	1500001K17Rik	leukocyte receptor cluster (LRC) member 1	protein-coding	O	leukocyte receptor cluster member 1 homolog
1101	93689	17.6689	0.767447	0.333249	2.30292	0.0212833	0.137249	Lmod1	9530015K06Rik|SM-Lmod	leiomodin 1 (smooth muscle)	protein-coding	O	leiomodin-1
1102	74868	2.04554	-1.38729	0.602617	-2.30211	0.021329	0.137419	Tmem65	2610029O13Rik|4930438D12Rik	transmembrane protein 65	protein-coding	O	transmembrane protein 65
1103	14165	10.9136	0.827403	0.359614	2.30081	0.0214024	0.13757	Fgf10	AEY17|Fgf-10|Fgf5a|Gsfaey17	fibroblast growth factor 10	protein-coding	O	fibroblast growth factor 10|fibroblast growth factor 5a|keratinocyte growth factor 2
1104	13516	57.8086	-0.689389	0.29963	-2.3008	0.021403	0.13757	Epyc	Dspg3|PG-Lb|SLRR3B	epiphycan	protein-coding	O	epiphycan|dermatan sulfate proteoglycan 3|dermatan sulphate proteoglycan 3|proteoglycan-Lb|small chondroitin/dermatan sulfate proteoglycan
1105	109676	4.95635	-1.21432	0.527812	-2.30067	0.0214106	0.13757	Ank2	100043364|Ank-2|Gm4392	ankyrin 2, brain	protein-coding	O	ankyrin-2|ankyrin-B
1106	69823	1.95119	-1.38733	0.603244	-2.29979	0.0214603	0.137765	Fyttd1	2010005M05Rik|3830411L18Rik|3830421F13Rik|4933423A17Rik	forty-two-three domain containing 1	protein-coding	O	UAP56-interacting factor|forty-two-three domain-containing protein 1|protein 40-2-3
1107	102657	6.94252	1.0579	0.460195	2.29881	0.0215156	0.137925	Cd276	6030411F23Rik|B7RP-2|B7h3	CD276 antigen	protein-coding	O	CD276 antigen|B7 homolog 3|B7-H3|costimulatory molecule
1108	100861893	1283.72	0.563839	0.24529	2.29866	0.021524	0.137925
1109	13732	5.56351	1.06745	0.464626	2.29745	0.0215932	0.138159	Emp3	H-4|H4|HNMP-1|MI-35|Ymp	epithelial membrane protein 3	protein-coding	O	epithelial membrane protein 3|EMP-3|hematopoietic neural membrane protein 1
1110	228012	4.58613	-1.14682	0.499194	-2.29734	0.0215995	0.138159	Tlk1	4930545J15Rik	tousled-like kinase 1	protein-coding	O	serine/threonine-protein kinase tousled-like 1
1111	20454	3.23947	-1.3779	0.599874	-2.29698	0.0216198	0.138164	St3gal5	3S-T|Siat9|[a]2	ST3 beta-galactoside alpha-2,3-sialyltransferase 5	protein-coding	O	lactosylceramide alpha-2,3-sialyltransferase|CMP-NeuAc:lactosylceramide alpha-2,3-sialyltransferase|GM3 synthase|GM3-specific sialytransferase|ST3GalV|ganglioside GM3 synthase|mST3Gal V|sialyltransferase 9 (CMP-NeuAc:lactosylceramide alpha-2,3-sialyltransferase)
1112	233876	9.17189	0.988321	0.430471	2.2959	0.0216813	0.138433	Hirip3	B130036O03	HIRA interacting protein 3	protein-coding	O	HIRA-interacting protein 3
1113	98736	20.0649	0.935732	0.407686	2.29523	0.0217202	0.138496	1700034H15Rik	4930557M11Rik	RIKEN cDNA 1700034H15 gene	ncRNA	O	-
1114	100043072	511.914	0.925411	0.40322	2.29505	0.0217302	0.138496	A230070E04Rik	Gm4210	RIKEN cDNA A230070E04 gene	ncRNA	O	-
1115	235442	1.86368	-1.38317	0.602982	-2.29389	0.0217968	0.138654	Rab8b	5930437D16|D330025I23Rik	RAB8B, member RAS oncogene family	protein-coding	O	ras-related protein Rab-8B|RAB44, member RAS oncogene family
1116	67673	3.45724	-1.29728	0.56571	-2.29319	0.0218371	0.138654	Elob	0610040H15Rik|Tceb2	elongin B	protein-coding	O	elongin-B|18 kDa, elongin B|RNA polymerase II transcription factor SIII subunit B|SIII p18|elongin 18 kDa subunit|transcription elongation factor B (SIII), polypeptide 2 (18 kDa, elongin B)|transcription elongation factor B polypeptide 2
1117	19216	303.581	0.576999	0.251617	2.29316	0.0218387	0.138654	Ptger1	EP1|Ptgerep1	prostaglandin E receptor 1 (subtype EP1)	protein-coding	O	prostaglandin E2 receptor EP1 subtype|PGE receptor EP1 subtype|PGE2 receptor EP1 subtype|prostanoid EP1 receptor
1118	11931	25.9896	-0.865934	0.377638	-2.29303	0.0218465	0.138654	Atp1b1	Atp4b|Atpb|Atpb-1|NKbeta1	ATPase, Na+/K+ transporting, beta 1 polypeptide	protein-coding	O	sodium/potassium-transporting ATPase subunit beta-1|sodium/potassium ATPase beta subunit|sodium/potassium-dependent ATPase subunit beta-1
1119	384569	2.59933	1.31825	0.57495	2.29281	0.0218589	0.138654	Nova2	Gm1424	NOVA alternative splicing regulator 2	protein-coding	O	RNA-binding protein Nova-2|neuro-oncological ventral antigen 2
1120	216558	3.29873	-1.33511	0.582429	-2.29231	0.0218875	0.138654	Ugp2	UDPGP|UGPase	UDP-glucose pyrophosphorylase 2	protein-coding	O	UTP--glucose-1-phosphate uridylyltransferase|uridindiphosphoglucosepyrophosphorylase 2
1121	66177	68.4176	0.656759	0.286527	2.29214	0.0218977	0.138654	Ubl5	1110030M22Rik|Ubl5a|beacon	ubiquitin-like 5	protein-coding	O	ubiquitin-like protein 5
1122	100861767	684.947	-0.484935	0.211615	-2.29159	0.0219292	0.138654
1123	53311	1074.47	0.464604	0.202753	2.29148	0.0219357	0.138654	Mybph	MyBP-H	myosin binding protein H	protein-coding	O	myosin-binding protein H|H-protein
1124	14702	3.37633	-1.36827	0.597225	-2.29104	0.0219608	0.138654	Gng2	Hg3f1	guanine nucleotide binding protein (G protein), gamma 2	protein-coding	O	guanine nucleotide-binding protein G(I)/G(S)/G(O) subunit gamma-2|g gamma-I|heterotrimeric guanine nucleotide-binding protein 3f1
1125	433082	2.94994	1.29519	0.565367	2.29089	0.0219698	0.138654	D930048G16Rik	-	RIKEN cDNA D930048G16 gene	unknown	O	-
1126	54217	10.6327	-1.04914	0.458096	-2.29022	0.0220086	0.138776	Rpl36	-	ribosomal protein L36	protein-coding	O	60S ribosomal protein L36
1127	52323	2.31254	-1.38131	0.603562	-2.2886	0.0221027	0.139245	Klhl7	2700038B03Rik|D5Ertd363e|SBBI26	kelch-like 7	protein-coding	O	kelch-like protein 7|BTB/POZ domain containing protein
1128	270163	3.04293	-1.33454	0.583674	-2.28644	0.0222285	0.139914	Myo9a	4732465J09Rik|C130068I12Rik|C230003M11	myosin IXa	protein-coding	O	unconventional myosin-IXa|unconventional myosin-9a
1129	13663	2.23965	-1.3892	0.607774	-2.28573	0.0222703	0.140038	Ei24	PIG8	etoposide induced 2.4 mRNA	protein-coding	O	etoposide-induced protein 2.4|p53-induced gene 8 protein
1130	79043	60.5088	0.486308	0.212786	2.28543	0.0222878	0.140038	Spsb3	2310012N15Rik|3300001M01Rik|SSB3|Tce1|mKIAA4204	splA/ryanodine receptor domain and SOCS box containing 3	protein-coding	O	SPRY domain-containing SOCS box protein 3
1131	67281	4.74139	-1.28669	0.563284	-2.28426	0.0223561	0.140343	Rpl37	3110005M08Rik	ribosomal protein L37	protein-coding	O	60S ribosomal protein L37
1132	67201	2.39837	-1.37202	0.601126	-2.28242	0.0224647	0.140901	Glod4	1700082G03Rik|2700085E05Rik	glyoxalase domain containing 4	protein-coding	O	glyoxalase domain-containing protein 4
1133	75170	2.33777	-1.31278	0.575706	-2.28029	0.0225905	0.141565	Nrg3os	4930529F24Rik	neuregulin 3, opposite strand	ncRNA	O	Nrg3 opposite strand transcript
1134	219181	3.43554	-1.30709	0.573505	-2.27913	0.0226595	0.141872	Akap11	6330501D17Rik|AKAP220|Gm80|PRKA11|mKIAA0629	A kinase (PRKA) anchor protein 11	protein-coding	O	A-kinase anchor protein 11
1135	72729	2.02373	-1.34802	0.59169	-2.27825	0.0227114	0.142012	Cdc42se2	2810404F18Rik|SPEC2	CDC42 small effector 2	protein-coding	O	CDC42 small effector protein 2
1136	100038587	2.10349	1.37377	0.603037	2.27808	0.0227219	0.142012	Gm10278	-	predicted gene 10278	unknown	O	-
1137	319675	12.6664	-0.804741	0.353406	-2.2771	0.0227803	0.142252	Cep295	5830418K08Rik|5832426L23Rik|Gm1131|Kiaa1731	centrosomal protein 295	protein-coding	O	centrosomal protein of 295 kDa
1138	171469	3.14311	-1.32945	0.583997	-2.27646	0.0228183	0.142364	Gpr37l1	CAG-18|D0Kist8	G protein-coupled receptor 37-like 1	protein-coding	O	G-protein coupled receptor 37-like 1|ETBR-LP-2|G protein-coupled receptor 37-lke 1|endothelin B receptor-like protein 2|orphan Gpr37-like protein 1|prosaposin receptor GPR37L1
1139	110595	25.6349	0.701986	0.308503	2.27546	0.0228783	0.142613	Timp4	Timp-4	tissue inhibitor of metalloproteinase 4	protein-coding	O	metalloproteinase inhibitor 4|tissue inhibitor of metalloproteinases 4
1140	215456	3.06585	1.24427	0.547033	2.27457	0.0229315	0.142671	Gpat2	A530057A03Rik|Gm116|xGPAT1	glycerol-3-phosphate acyltransferase 2, mitochondrial	protein-coding	O	glycerol-3-phosphate acyltransferase 2, mitochondrial|1-acylglycerol-3-phosphate O-acyltransferase GPAT2|GPAT-2|glycerol-3-phosphate acyltransferase-like 1
1141	108645	2.46375	-1.36556	0.600546	-2.27387	0.022974	0.142671	Mat2b	1110064C04Rik|2410018D16Rik|MAT-II|MATIIbeta|TGR	methionine adenosyltransferase II, beta	protein-coding	O	methionine adenosyltransferase 2 subunit beta|MAT II beta|methionine adenosyltransferase 2 beta subunit
1142	100008567	511.907	0.902082	0.396726	2.27382	0.0229771	0.142671	Gm14964	-	predicted gene 14964	unknown	O	-
1143	319760	38.0086	0.668844	0.29417	2.27366	0.0229862	0.142671	D130020L05Rik	9430007L23Rik	RIKEN cDNA D130020L05 gene	ncRNA	O	-
1144	20918	3.70384	-1.21006	0.532344	-2.27308	0.0230212	0.142671	Eif1	Sui1-rs1	eukaryotic translation initiation factor 1	protein-coding	O	eukaryotic translation initiation factor 1|protein translation factor SUI1 homolog|suppressor of initiator codon mutations, related sequence 1|suppressor of initiator codon mutations-Yeast homolog related sequence 1
1145	73600	14.6226	0.72611	0.319449	2.27301	0.0230257	0.142671	1700120C14Rik	-	RIKEN cDNA 1700120C14 gene	ncRNA	O	-
1146	76192	10.0209	-0.900708	0.396324	-2.27265	0.023047	0.142671	Abhd12	1500011G07Rik|6330583M11Rik	abhydrolase domain containing 12	protein-coding	O	lysophosphatidylserine lipase ABHD12|2-arachidonoylglycerol hydrolase ABHD12|abhydrolase domain-containing protein 12|monoacylglycerol lipase ABHD12|oxidized phosphatidylserine lipase ABHD12
1147	16891	3.92614	1.16061	0.51074	2.2724	0.0230623	0.142671	Lipg	3110013K01Rik|EL|lipase|mEDL	lipase, endothelial	protein-coding	O	endothelial lipase|EDL|endothelial cell-derived lipase|lipose, endothelial|phospholipase A1
1148	59043	4.65168	-1.19105	0.52421	-2.27208	0.0230814	0.142671	Wsb2	Swip2|WSB-2	WD repeat and SOCS box-containing 2	protein-coding	O	WD repeat and SOCS box-containing protein 2|SOCS box-containing WD protein SWiP-2|WD-40-repeat-containing protein with a SOCS box 2
1149	317750	825.79	-0.380866	0.16764	-2.27193	0.0230907	0.142671	Slc24a5	F630045L20Rik|JSX|NCKX5|NCX5|Oca6	solute carrier family 24, member 5	protein-coding	O	sodium/potassium/calcium exchanger 5|K-independent Na+/Ca2+ exchanger JSX|Na(+)/K(+)/Ca(2+)-exchange protein 5|Na-Ca exchanger 5|sodium/potassion/calcium exchanger 5
1150	381113	6.77187	-0.96947	0.426772	-2.27163	0.0231087	0.142671	Cdkl4	Gm942	cyclin-dependent kinase-like 4	protein-coding	O	cyclin-dependent kinase-like 4
1151	100861862	3298.42	-0.543545	0.239344	-2.27098	0.0231482	0.142791
1152	16653	126.967	-0.626067	0.275943	-2.26883	0.0232789	0.143472	Kras	K-Ras|K-Ras 2|K-ras|Ki-ras|Kras-2|Kras2|c-K-ras|c-Ki-ras|p21B|ras	Kirsten rat sarcoma viral oncogene homolog	protein-coding	O	GTPase KRas|Kirsten rat sarcoma oncogene 2, expressed|p21 protein|v-Ki-ras2 Kirsten rat sarcoma viral oncogene homolog
1153	100503054	16173.4	-0.637589	0.281095	-2.26823	0.0233151	0.14351
1154	78688	252.144	0.379855	0.167499	2.2678	0.0233413	0.14351	Nol3	ARC|B430311C09Rik|MYC|NOP|Nop30	nucleolar protein 3 (apoptosis repressor with CARD domain)	protein-coding	O	nucleolar protein 3|apoptosis repressor with CARD
1155	27176	6.96996	-1.07104	0.472316	-2.26764	0.0233514	0.14351	Rpl7a	Surf3	ribosomal protein L7A	protein-coding	O	60S ribosomal protein L7a|surfeit 3|surfeit locus protein 3
1156	103554	2.32341	-1.31333	0.579224	-2.2674	0.0233658	0.14351	Psme4	TEMO|mKIAA0077	proteasome (prosome, macropain) activator subunit 4	protein-coding	O	proteasome activator complex subunit 4|proteasome activator PA200
1157	100862254	162.264	-0.462076	0.203871	-2.26651	0.0234203	0.14372
1158	54392	75.2507	-0.659905	0.291282	-2.26552	0.0234809	0.143785	Ncapg	5730507H05Rik|Hcapg|MFT.M05.13	non-SMC condensin I complex, subunit G	protein-coding	O	condensin complex subunit 3|chromosome condensation protein G|on-SMC condensin I complex, subunit G
1159	15208	7.45866	0.963134	0.425139	2.26546	0.0234845	0.143785	Hes5	bHLHb38	hes family bHLH transcription factor 5	protein-coding	O	transcription factor HES-5|hairy and enhancer of split 5
1160	67523	34.3321	0.817845	0.361048	2.2652	0.0235005	0.143785	1700094J05Rik	-	RIKEN cDNA 1700094J05 gene	ncRNA	O	-
1161	14827	2.77116	-1.32615	0.585659	-2.26438	0.0235509	0.143785	Pdia3	58kDa|ERp57|ERp60|ERp61|Erp|Grp58|PDI|PDI-Q2|PI-PLC|PLC[a]|Plca	protein disulfide isomerase associated 3	protein-coding	O	protein disulfide-isomerase A3|58 kDa glucose-regulated protein|58 kDa microsomal protein|ER protein 57|ER protein 60|disulfide isomerase ER-60|endoplasmic reticulum protein|endoplasmic reticulum resident protein 57|endoplasmic reticulum resident protein 60|glucose regulated protein, 58 kDa|p58|phospholipase C, alpha
1162	12669	3.99402	1.18671	0.524143	2.2641	0.0235678	0.143785	Chrm1	Chrm-1|M1|M1R	cholinergic receptor, muscarinic 1, CNS	protein-coding	O	muscarinic acetylcholine receptor M1|AChR M1|m1 muscarinic acetylcholine receptor protein
1163	18569	104.253	-0.643095	0.284053	-2.264	0.0235743	0.143785	Pdcd4	D19Ucla1|Ma3|Tis	programmed cell death 4	protein-coding	O	programmed cell death protein 4|protein MA-3|topoisomerase-inhibitor suppressed protein
1164	320717	32.9027	-0.583138	0.257603	-2.26371	0.0235919	0.143785	Pptc7	9130017A15Rik|TA-PP2C	PTC7 protein phosphatase homolog	protein-coding	O	protein phosphatase PTC7 homolog|T-cell activation protein phosphatase 2C
1165	78889	2.5867	-1.36992	0.605356	-2.26299	0.0236361	0.143785	Wsb1	1110056B13Rik|2700038M07Rik	WD repeat and SOCS box-containing 1	protein-coding	O	WD repeat and SOCS box-containing protein 1|WD-40-repeat-containing protein with a SOCS box 1|WSB-1
1166	497097	1.83735	1.34737	0.595394	2.26298	0.0236367	0.143785	Xkr4	Gm210|XRG4|mKIAA1889	X-linked Kx blood group related 4	protein-coding	O	XK-related protein 4|X Kell blood group precursor related family member 4
1167	235339	3.69325	-1.23921	0.547609	-2.26294	0.0236394	0.143785	Dlat	6332404G05Rik|DLTA|PDC-E2	dihydrolipoamide S-acetyltransferase (E2 component of pyruvate dehydrogenase complex)	protein-coding	O	dihydrolipoyllysine-residue acetyltransferase component of pyruvate dehydrogenase complex, mitochondrial|PDCE2|dihydrolipoamide acetyltransferase component of pyruvate dehydrogenase complex|pyruvate dehydrogenase complex component E2
1168	100862343	445.69	-0.371549	0.164223	-2.26247	0.0236686	0.143785
1169	20742	13.8052	-0.841766	0.372071	-2.26238	0.0236739	0.143785	Sptbn1	9930031C03Rik|SPTB2|Spnb-2|Spnb2|elf1|elf3|mKIAA4049	spectrin beta, non-erythrocytic 1	protein-coding	O	spectrin beta chain, non-erythrocytic 1|beta fodrin|beta-II spectrin|beta-spectrin 2, non-erythrocytic|brain spectrin|embryonic liver fodrin|fodrin beta chain|non-erythrocytic|spectrin G|spectrin beta 2|spectrin beta chain, brain 1|spectrin, non-erythroid beta chain 1
1170	68036	4.03161	-1.25089	0.553026	-2.26191	0.0237032	0.143823	Zfp706	3110006P09Rik|Znf706	zinc finger protein 706	protein-coding	O	zinc finger protein 706
1171	72685	3.72942	-1.21886	0.538933	-2.26162	0.0237207	0.143823	Dnajc6	2810027M23Rik|mKIAA0473	DnaJ heat shock protein family (Hsp40) member C6	protein-coding	O	putative tyrosine-protein phosphatase auxilin|DnaJ (Hsp40) homolog, subfamily B, member 6|DnaJ (Hsp40) homolog, subfamily C, member 6|auxilin|dnaJ homolog subfamily C member 6
1172	381546	11.4573	0.89666	0.39658	2.26098	0.0237603	0.14394	Ccdc24	Gm1028	coiled-coil domain containing 24	protein-coding	O	coiled-coil domain-containing protein 24
1173	218035	3.23581	-1.29511	0.573098	-2.25983	0.0238316	0.144249	Vps41	Vam2|mVam2	VPS41 HOPS complex subunit	protein-coding	O	vacuolar protein sorting-associated protein 41 homolog|VAM2 homolog|vacuolar protein sorting 41
1174	319931	14.3125	0.770308	0.340957	2.25926	0.0238675	0.144292	A330032B11Rik	-	RIKEN cDNA A330032B11 gene	ncRNA	O	-
1175	81845	8.66027	-0.988711	0.43772	-2.25878	0.0238972	0.144292	Gpank1	Bat-4|Bat4|D17H6S54E|G5	G patch domain and ankyrin repeats 1	protein-coding	O	G patch domain and ankyrin repeat-containing protein 1|G patch domain and ankyrin repeats-containing protein 1|HLA-B associated transcript 4|protein BAT4
1176	69303	7.44363	1.03998	0.460427	2.25874	0.0238996	0.144292	1700001G11Rik	-	RIKEN cDNA 1700001G11 gene	ncRNA	O	-
1177	12517	164.702	0.446821	0.197861	2.25826	0.0239295	0.144349	Cd72	CD72c|Ly-19|Ly-32|Ly-m19|Lyb-2	CD72 antigen	protein-coding	O	B-cell differentiation antigen CD72|lymphocyte antigen 32
1178	449521	10.691	0.822845	0.364442	2.25782	0.0239566	0.144389	Zfp213	D17Ertd197e	zinc finger protein 213	protein-coding	O	zinc finger protein 213
1179	101565	2.0138	-1.36966	0.606716	-2.2575	0.0239767	0.144389	Ccp110	6330503K22Rik|CP110|cep110	centriolar coiled coil protein 110	protein-coding	O	centriolar coiled-coil protein of 110 kDa|centrosomal protein CP110|centrosomal protein of 110 kDa
1180	224647	4.07319	-1.29278	0.572755	-2.25713	0.024	0.144406	Ilrun	C030010A15|D17Wsu92e	inflammation and lipid regulator with UBA-like and NBR1-like domains	protein-coding	O	protein ILRUN|uncharacterized protein C6orf106 homolog
1181	100861648	355.42	0.349788	0.155004	2.25664	0.0240304	0.144462
1182	20016	2.77137	1.25347	0.555546	2.25628	0.0240529	0.144462	Polr1c	40kDa|Polr1e|RPA40|Rpo1-1	polymerase (RNA) I polypeptide C	protein-coding	O	DNA-directed RNA polymerases I and III subunit RPAC1|AC40|DNA-directed RNA polymerase I subunit C|DNA-directed RNA polymerases I and III 40 kDa polypeptide|RNA polymerase 1-1 (40 kDa subunit)|RNA polymerases I and III subunit AC1|RPC40
1183	93687	5.56623	-1.10242	0.488697	-2.25585	0.0240803	0.144462	Csnk1a1	2610208K14Rik|4632404G05Rik|5430427P18Rik|CK1a|Csnk1a	casein kinase 1, alpha 1	protein-coding	O	casein kinase I isoform alpha|casein kinase I|CK1|CKI-alpha|casein kinase I-alpha
1184	231151	26.9143	-0.601882	0.266829	-2.25568	0.0240906	0.144462	Tada2b	Gm145	transcriptional adaptor 2B	protein-coding	O	transcriptional adapter 2-beta
1185	20873	13.7722	-0.747837	0.33167	-2.25476	0.0241482	0.144577	Plk4	1700028H20|Sak|Stk18	polo like kinase 4	protein-coding	O	serine/threonine-protein kinase PLK4|serine/threonine kinase 18|serine/threonine-protein kinase 18|serine/threonine-protein kinase Sak
1186	14283	54.5717	0.566723	0.251383	2.25442	0.0241695	0.144577	Fosl1	Fra1|fra-1	fos-like antigen 1	protein-coding	O	fos-related antigen 1
1187	100862090	488.248	-0.425611	0.188791	-2.2544	0.0241708	0.144577
1188	100041450	1.98372	1.35448	0.601582	2.25152	0.0243525	0.145541	Gimap1os	Gm3345	GTPase, IMAP family member 1, opposite strand	unknown	O	Gimap1 opposite strand transcript
1189	544971	1.84522	-1.36007	0.604177	-2.25112	0.024378	0.145571	Bdp1	B130055N23Rik|G630013P12Rik|TAF3B1|TFC5|TFIIIB150|TFIIIB90|Tfnr|mKIAA1241	B double prime 1, subunit of RNA polymerase III transcription initiation factor IIIB	protein-coding	O	transcription factor TFIIIB component B'' homolog|transcription factor IIIB 150|transcription factor-like nuclear regulator
1190	18597	13.7873	-0.737277	0.327636	-2.25029	0.0244304	0.145762	Pdha1	Pdha-1	pyruvate dehydrogenase E1 alpha 1	protein-coding	O	pyruvate dehydrogenase E1 component subunit alpha, somatic form, mitochondrial|PDHE1-A type I|pyruvate dehydrogenase E1alpha subunit
1191	100862063	3084.72	-0.539657	0.23992	-2.24932	0.0244923	0.146008
1192	216169	2.12832	-1.34699	0.599028	-2.24863	0.0245362	0.146057	Abhd17a	1700013O15Rik|D10Bwg1364e|Fam108a	abhydrolase domain containing 17A	protein-coding	O	alpha/beta hydrolase domain-containing protein 17A|abhydrolase domain-containing protein 17A|abhydrolase domain-containing protein FAM108A|family with sequence similarity 108, member A|mFLJ00358 protein|protein ABHD17A
1193	100862217	7.97291	0.917619	0.408095	2.24854	0.0245417	0.146057
1194	29859	6.27457	-1.3649	0.607187	-2.24791	0.0245822	0.146176	Sult4a1	2400007A17Rik|BR-STL|BR-STL-1|NST|ST4A1|Sultx3|mBR-STL	sulfotransferase family 4A, member 1	protein-coding	O	sulfotransferase 4A1|brain sulfotransferase-like protein|nervous system sulfotransferase|sulfotransferase-related protein
1195	14479	1.98693	-1.33453	0.593933	-2.24694	0.0246437	0.146419	Usp15	4921514G19Rik|E430033I05Rik|Gcap18	ubiquitin specific peptidase 15	protein-coding	O	ubiquitin carboxyl-terminal hydrolase 15|deubiquitinating enzyme 15|granule cell antiserum positive 18|ubiquitin thioesterase 15|ubiquitin thiolesterase 15|ubiquitin-specific-processing protease 15
1196	55951	14.347	-0.888627	0.395764	-2.24534	0.024746	0.146904	Mpc1	0610006G08Rik|3830411I18Rik|Brp44l	mitochondrial pyruvate carrier 1	protein-coding	O	mitochondrial pyruvate carrier 1|apoptosis-regulating basic protein|brain protein 44-like protein
1197	333433	5.79762	-1.23342	0.549489	-2.24466	0.0247898	0.14691	Gpd1l	2210409H23Rik|D9Ertd660e	glycerol-3-phosphate dehydrogenase 1-like	protein-coding	O	glycerol-3-phosphate dehydrogenase 1-like protein
1198	75394	67.7699	0.740803	0.330125	2.24401	0.0248318	0.14691	0610040F04Rik	-	RIKEN cDNA 0610040F04 gene	ncRNA	O	-
1199	225849	2.02562	-1.32906	0.592335	-2.24377	0.0248472	0.14691	Ppp2r5b	B'beta	protein phosphatase 2, regulatory subunit B', beta	protein-coding	O	serine/threonine-protein phosphatase 2A 56 kDa regulatory subunit beta isoform
1200	109245	155.956	-0.423609	0.188796	-2.24374	0.0248494	0.14691	Lrrc39	2010005E21Rik|9430028I06Rik|Myomasp	leucine rich repeat containing 39	protein-coding	O	leucine-rich repeat-containing protein 39|myosin-interacting M-band-associated stress-responsive protein
1201	56430	2.46919	-1.30266	0.580581	-2.24372	0.0248505	0.14691	Clip1	1110007I12Rik|4631429H07Rik|CLIP-170|CLIP170|CYLN1|Clip50|Rsn|mKIAA4046|restin	CAP-GLY domain containing linker protein 1	protein-coding	O	CAP-Gly domain-containing linker protein 1|Clip 170|Reed-Steinberg cell-espressed intermediate filament-associated protein|cytoplasmic linker protein 170|cytoplasmic linker protein 50|restin (Reed-Steinberg cell-expressed intermediate filament-associated protein)
1202	29864	6.68558	-1.35416	0.604436	-2.24037	0.0250669	0.148065	Rnf11	-	ring finger protein 11	protein-coding	O	RING finger protein 11|NEDD4 WW domain-binding protein 2|sid 1669
1203	233789	2.28963	-1.32505	0.591609	-2.23974	0.0251077	0.148183	Smg1	2610207I05Rik|5430435M13Rik|C130002K18Rik|mKIAA0421	SMG1 nonsense mediated mRNA decay associated PI3K related kinase	protein-coding	O	serine/threonine-protein kinase SMG1|PI-3-kinase-related kinase SMG-1|SMG-1|SMG1 homolog, phosphatidylinositol 3-kinase-related kinase|lambda-interacting protein|lambda/iota protein kinase C-interacting protein|nonsense mediated mRNA decay-associated PI3K-related kinase SMG1|phosphatidylinositol 3-kinase-related protein kinase
1204	17449	14.0961	-1.31477	0.587521	-2.23783	0.0252322	0.14869	Mdh1	B230377B03Rik|MDH-s|MDHA|Mor-2|Mor2	malate dehydrogenase 1, NAD (soluble)	protein-coding	O	malate dehydrogenase, cytoplasmic|malate dehydrogenase, peroxisomal|cytosolic malate dehydrogenase|malate dehydrogenase, soluble
1205	100862316	822.885	0.393234	0.175725	2.23778	0.0252354	0.14869
1206	208715	3.98107	-1.24449	0.556208	-2.23745	0.0252569	0.148693	Hmgcs1	B130032C06Rik	3-hydroxy-3-methylglutaryl-Coenzyme A synthase 1	protein-coding	O	hydroxymethylglutaryl-CoA synthase, cytoplasmic|3-hydroxy-3-methylglutaryl coenzyme A synthase|HMG-CoA synthase
1207	214901	362.07	-0.60992	0.272704	-2.23656	0.0253149	0.148911	Chtf18	6030457M03Rik|CTF18|Chl12	CTF18, chromosome transmission fidelity factor 18	protein-coding	O	chromosome transmission fidelity protein 18 homolog|CTF18, chromosome transmission fidelity factor 18 homolog|Chl12 homolog
1208	20535	46.0528	0.525537	0.235044	2.23591	0.0253578	0.14904	Slc4a2	Ae2|B3RP	solute carrier family 4 (anion exchanger), member 2	protein-coding	O	anion exchange protein 2|AE 2|anion exchanger 2 type b1|anion exchanger 2 type b2|anion exchanger 2 type c1|anion exchanger 2 type c2|band 3-related protein|non-erythroid band 3-like protein|solute carrier family 4 member 2
1209	382105	23.3863	-0.62205	0.278465	-2.23385	0.0254927	0.14961	Fbxw15	Fbxo12J	F-box and WD-40 domain protein 15	protein-coding	O	F-box/WD repeat-containing protein 15
1210	240442	2.37589	1.31467	0.588539	2.23379	0.025497	0.14961	Adnp2	8430420L05Rik|Kiaa0863|Zfp508|mKIAA0863	ADNP homeobox 2	protein-coding	O	activity-dependent neuroprotector homeobox protein 2|ADNP homeobox protein 2|zinc finger protein 508
1211	18189	5.50905	-1.25481	0.561914	-2.2331	0.0255422	0.149642	Nrxn1	1700062G21Rik|9330127H16Rik|A230068P09Rik|mKIAA0578	neurexin I	protein-coding	O	neurexin-1|alpha-latrotoxin receptor (calcium-dependent)|neurexin 1 NRXN1+7a|neurexin 1 NRXN1-7
1212	66834	4.00581	-1.20135	0.538011	-2.23294	0.025553	0.149642	Acot13	0610006O17Rik|Them2	acyl-CoA thioesterase 13	protein-coding	O	acyl-coenzyme A thioesterase 13|hotdog-fold thioesterase superfamily member 2|palmitoyl-CoA hydrolase|thioesterase superfamily member 2
1213	101490	90.0224	-0.428491	0.191912	-2.23275	0.0255656	0.149642	Inpp5f	5830435P03Rik|SAC2|cI-27|hSAC2|mKIAA0966	inositol polyphosphate-5-phosphatase F	protein-coding	O	phosphatidylinositide phosphatase SAC2|sac domain-containing inositol phosphatase 2|sac domain-containing phosphoinositide 4-phosphatase 2|sac domain-containing phosphoinositide 5-phosphatase 2
1214	105504	8.1028	-0.901135	0.403675	-2.23233	0.0255934	0.149681	Exoc5	Gm76|PRO1912|SEC10|Sec10l1	exocyst complex component 5	protein-coding	O	exocyst complex component 5|SEC10-like 1|exocyst complex component Sec10
1215	320712	3.43115	-1.18288	0.529981	-2.23194	0.0256192	0.149709	Abi3bp	5033411B22Rik|D930038M13Rik|TARSH|eratin	ABI family member 3 binding protein	protein-coding	O	target of Nesh-SH3|ABI gene family, member 3 (NESH) binding protein
1216	13033	4.06641	-1.25979	0.564597	-2.23131	0.0256604	0.149733	Ctsd	CD|CatD	cathepsin D	protein-coding	O	cathepsin D
1217	100862259	154.288	-0.640252	0.286949	-2.23124	0.0256655	0.149733
1218	218236	2.78934	-1.24291	0.557304	-2.23022	0.025733	0.150004	Fam120a	C9orf10|Ossa	family with sequence similarity 120, member A	protein-coding	O	constitutive coactivator of PPAR-gamma-like protein 1|family with sequence similarity 120A|oxidative stress-associated Src activator
1219	22186	8.58341	-1.1298	0.5069	-2.22885	0.025824	0.150266	Uba52	Cep52|D8Ertd21e|Gm1863|Rps27a|Ubb|Ubc	ubiquitin A-52 residue ribosomal protein fusion product 1	protein-coding	O	ubiquitin-60S ribosomal protein L40|60S ribosomal protein L40|ubiquitin/60S ribosomal fusion protein
1220	20005	7.76605	-1.31205	0.588811	-2.2283	0.0258602	0.150266	Rpl9	-	ribosomal protein L9	protein-coding	O	60S ribosomal protein L9
1221	19330	2.84593	-1.26845	0.569252	-2.22828	0.0258619	0.150266	Rab18	-	RAB18, member RAS oncogene family	protein-coding	O	ras-related protein Rab-18|GTP-binding protein Rab18
1222	233280	33.0546	-0.538437	0.24164	-2.22827	0.0258627	0.150266	Nipa1	1110027G09Rik|A830014A18Rik|FSP3|Spg6	non imprinted in Prader-Willi/Angelman syndrome 1 homolog (human)	protein-coding	O	magnesium transporter NIPA1|non-imprinted in Prader-Willi/Angelman syndrome region protein 1 homolog|spastic paraplegia 6 homolog
1223	109344	12.3469	0.89445	0.401663	2.22687	0.025956	0.150685	E130215H24Rik	-	RIKEN cDNA E130215H24 gene	ncRNA	O	-
1224	78294	6.52633	-1.34551	0.604422	-2.22612	0.0260063	0.150853	Rps27a	0610006J14Rik|Uba52|Ubb|Ubc	ribosomal protein S27A	protein-coding	O	ubiquitin-40S ribosomal protein S27a|ubiquitin carboxyl extension protein 80
1225	12757	5.59783	-1.05625	0.474633	-2.2254	0.0260545	0.150985	Clta	Lca	clathrin, light polypeptide (Lca)	protein-coding	O	clathrin light chain A|clathryn light chain (LCA2)
1226	66943	8.54359	0.911746	0.409746	2.22515	0.0260714	0.150985	Slc66a2	2310009N05Rik|4933425L21Rik|5730564E11Rik|Pqlc1	solute carrier family 66 member 2	protein-coding	O	solute carrier family 66 member 2|PQ loop repeat containing 1|PQ-loop repeat-containing protein 1
1227	114679	2.623	-1.34626	0.605238	-2.22435	0.0261246	0.151092	Selenom	1500040L08Rik|A230103K18|Selm|Sepm	selenoprotein M	protein-coding	O	selenoprotein M
1228	219135	2.41514	-1.2621	0.567457	-2.22414	0.0261393	0.151092	Mtmr6	4022440C11Rik|Gm38641	myotubularin related protein 6	protein-coding	O	myotubularin-related protein 6|phosphatidylinositol-3,5-bisphosphate 3-phosphatase|phosphatidylinositol-3-phosphate phosphatase
1229	214585	56.4292	-0.475829	0.213959	-2.22392	0.0261537	0.151092	Spg11	6030465E24Rik|A330015I11|C530005A01Rik	SPG11, spatacsin vesicle trafficking associated	protein-coding	O	spatacsin|spastic paraplegia 11 protein homolog
1230	59025	126.395	-0.465189	0.20925	-2.22312	0.0262076	0.151279	Usp14	2610005K12Rik|2610037B11Rik|ax|nmf375	ubiquitin specific peptidase 14	protein-coding	O	ubiquitin carboxyl-terminal hydrolase 14|ataxia|dUB-type TGT for deubiquitinating enzyme|deubiquitinating enzyme 14|ubiquitin specific protease 14|ubiquitin thioesterase 14|ubiquitin thiolesterase 14|ubiquitin-specific-processing protease 14
1231	240396	1.91355	-1.31745	0.592697	-2.2228	0.0262294	0.151282	Mex3c	A130001D14Rik|BM-013|Rkhd2	mex3 RNA binding family member C	protein-coding	O	RNA-binding E3 ubiquitin-protein ligase MEX3C|RING finger and KH domain-containing protein 2|RING-type E3 ubiquitin transferase MEX3C|RNA-binding protein MEX3C|mex3 homolog C|ring finger and KH domain containing 2
1232	100862338	10.4106	0.858639	0.386444	2.22189	0.0262904	0.151511
1233	233011	40.3061	0.604849	0.272426	2.22023	0.0264032	0.152038	Itpkc	9130023N17Rik|IP3K C	inositol 1,4,5-trisphosphate 3-kinase C	protein-coding	O	inositol-trisphosphate 3-kinase C|IP3 3-kinase C|insP 3-kinase C
1234	12724	138.515	0.393893	0.177513	2.21895	0.02649	0.152414	Clcn2	ClC-2|Clc2|nmf240	chloride channel, voltage-sensitive 2	protein-coding	O	chloride channel protein 2|chloride channel 2
1235	94249	2.30471	-1.27388	0.574405	-2.21774	0.0265729	0.152767	Slc24a3	NCKX3	solute carrier family 24 (sodium/potassium/calcium exchanger), member 3	protein-coding	O	sodium/potassium/calcium exchanger 3|Na(+)/K(+)/Ca(2+)-exchange protein 3|solute carrier family 24 member 3
1236	237542	3.17924	-1.27108	0.573416	-2.21668	0.0266447	0.153056	Osbpl8	C730029P18Rik|D330025H14Rik|ORP-8	oxysterol binding protein-like 8	protein-coding	O	oxysterol-binding protein-related protein 8|OSBP-related protein 8
1237	320936	10.3831	0.817372	0.368951	2.21539	0.0267331	0.15344	AU041480	D030054H15Rik	expressed sequence AU041480	ncRNA	O	-
1238	544864	10.0508	0.919957	0.415455	2.21433	0.0268058	0.153732	Gm5785	EG544864	predicted gene 5785	protein-coding	O	translation initiation factor IF-2
1239	56087	9.19065	0.876227	0.395762	2.21402	0.0268272	0.153732	Dnah10	Dnahc10	dynein, axonemal, heavy chain 10	protein-coding	O	dynein heavy chain 10, axonemal|dynein, axon, heavy chain 10
1240	69922	46.3146	-0.473599	0.214202	-2.21099	0.0270367	0.154807	Vrk2	2810003O05Rik	vaccinia related kinase 2	protein-coding	O	serine/threonine-protein kinase VRK2|vaccinia virus BIR kinase related kinase 2
1241	242667	6.47307	0.98278	0.444705	2.20996	0.0271081	0.155091	Dlgap3	DAP-3|DAP3|Prpl8|Sapap3	DLG associated protein 3	protein-coding	O	disks large-associated protein 3|PSD-95/SAP90-binding protein 3|SAP90/PSD 95 associated protein 3|discs, large homolog-associated protein 3|prion protein ligand 8
1242	72948	12.7885	-0.808132	0.365811	-2.20915	0.027164	0.155143	Tppp	2900041A09Rik|TPPP/p25	tubulin polymerization promoting protein	protein-coding	O	tubulin polymerization-promoting protein|25 kDa brain-specific protein|brain-specific protein p25 alpha|p25-alpha
1243	107513	3.05185	-1.23405	0.558658	-2.20895	0.0271778	0.155143	Ssr1	2510001K09Rik|6330400D04|SSR|TRAPA	signal sequence receptor, alpha	protein-coding	O	translocon-associated protein subunit alpha|SSR-alpha|TRAP-alpha|signal sequence receptor subunit alpha|translocon-associated protein alpha
1244	67092	1.87582	-1.34105	0.607115	-2.20888	0.0271828	0.155143	Gatm	1810003P21Rik|AT	glycine amidinotransferase (L-arginine:glycine amidinotransferase)	protein-coding	O	glycine amidinotransferase, mitochondrial|L-arginine:glycine amidinotransferase|transamidinase
1245	100861897	3872.26	-0.56154	0.254391	-2.20739	0.0272867	0.155458
1246	66999	1.84508	-1.33268	0.603772	-2.20725	0.0272963	0.155458	Med28	1500003D12Rik|Eg1|FKSG20|magicin	mediator complex subunit 28	protein-coding	O	mediator of RNA polymerase II transcription subunit 28|endothelial-derived|mediator of RNA polymerase II transcription, subunit 28 homolog
1247	11905	7.04494	-0.986469	0.447067	-2.20653	0.0273467	0.155458	Serpinc1	ATIII|At-3|At3	serine (or cysteine) peptidase inhibitor, clade C (antithrombin), member 1	protein-coding	O	antithrombin-III|anti-thrombin 3|antithrombin|serine (or cysteine) proteinase inhibitor, clade C (antithrombin), member 1|serpin C1|serpin peptidase inhibitor, clade C, member 1
1248	26443	2.11436	-1.3403	0.607523	-2.20618	0.0273717	0.155458	Psma6	IOTA	proteasome subunit alpha 6	protein-coding	O	proteasome subunit alpha type-6|macropain iota chain|multicatalytic endopeptidase complex iota chain|proteasome (prosome, macropain) subunit, alpha type 6|proteasome iota chain
1249	56486	3.98368	-1.30951	0.593593	-2.20608	0.0273787	0.155458	Gabarap	-	gamma-aminobutyric acid receptor associated protein	protein-coding	O	gamma-aminobutyric acid receptor-associated protein|GABA-A receptor-associated protein|gamma-aminobutyric acid reseptor associated protein
1250	17719	1256.7	-0.910505	0.41273	-2.20606	0.02738	0.155458	ND4	-	NADH dehydrogenase subunit 4	protein-coding	O	-
1251	74100	19.5683	-0.746192	0.33836	-2.20532	0.0274316	0.155458	Arpp21	0710001E13Rik|ARPP-21|D9Bwg1012e|R3hdm3|Tarpp	cyclic AMP-regulated phosphoprotein, 21	protein-coding	O	cAMP-regulated phosphoprotein 21|protein phosphatase 1, regulatory (inhibitory) subunit 1C|regulator of calmodulin signaling|thymocyte ARPP|thymocyte cAMP-regulated phosphoprotein
1252	18951	13.6332	-0.864445	0.391985	-2.2053	0.0274329	0.155458	Septin5	Cdcrel-1|Cdcrel1|Pnutl1|Sept5	septin 5	protein-coding	O	septin-5|cell division control-related protein 1|peanut-like 1 homolog|peanut-like protein 1
1253	67041	5.82114	-1.09714	0.497553	-2.20506	0.0274496	0.155458	Oxct1	2610008O03Rik|Oxct|Oxct2a|SCOT|Scot-s	3-oxoacid CoA transferase 1	protein-coding	O	succinyl-CoA:3-ketoacid coenzyme A transferase 1, mitochondrial|somatic-type succinyl-CoA:3-oxoacid CoA-transferase|succinyl-CoA:3-ketoacid CoA transferase|succinyl-CoA:3-oxoacid CoA transferase
1254	19179	5.55398	-1.13831	0.516251	-2.20496	0.027457	0.155458	Psmc1	P26s4|Rpt2/S4|S4|rpt2	protease (prosome, macropain) 26S subunit, ATPase 1	protein-coding	O	26S proteasome regulatory subunit 4|26S protease regulatory subunit 4|26S proteasome AAA-ATPase subunit RPT2|proteasome 26S subunit ATPase 1
1255	67869	4.1081	-1.285	0.583174	-2.20347	0.027562	0.155928	Paip2	2310050K10Rik	polyadenylate-binding protein-interacting protein 2	protein-coding	O	polyadenylate-binding protein-interacting protein 2|PAIP-2|Pabp-interacting protein 2|poly(A)-binding protein-interacting protein 2
1256	620760	99.9201	0.547865	0.248716	2.20277	0.0276108	0.15608	2900079G21Rik	C130083B14|Gm6179	RIKEN cDNA 2900079G21 gene	ncRNA	O	-
1257	67184	3.51615	-1.28434	0.583461	-2.20124	0.0277191	0.156454	Ndufa13	2700054G14Rik|CDA016|CGI-39|CI-B16.6|GRIM-19|Grim19	NADH:ubiquinone oxidoreductase subunit A13	protein-coding	O	NADH dehydrogenase [ubiquinone] 1 alpha subcomplex subunit 13|NADH dehydrogenase (ubiquinone) 1 alpha subcomplex, 13|NADH-ubiquinone oxidoreductase B16.6 subunit|cell death regulatory protein GRIM-19|complex I-B16.6|gene associated with retinoic and IFN-induced mortality 19 protein|gene associated with retinoic and interferon-induced mortality 19 protein|gene associated with retinoic-interferon-i…
1258	276770	6.21089	-1.20881	0.549157	-2.20121	0.0277209	0.156454	Eif5a	D19Wsu54e|Eif4d|Eif5a1|eIF-4D|eIF-5A|eIF-5A-1|eIF-5A1	eukaryotic translation initiation factor 5A	protein-coding	O	eukaryotic translation initiation factor 5A-1
1259	633947	7.07594	-1.01893	0.463064	-2.2004	0.0277786	0.156654	Gm6225	EG621440	predicted gene 6225	ncRNA	O	-
1260	214669	32.7644	0.611774	0.278269	2.1985	0.0279138	0.157292	L3mbtl2	4732493N06Rik|M4mbt	L3MBTL2 polycomb repressive complex 1 subunit	protein-coding	O	lethal(3)malignant brain tumor-like protein 2|l(3)mbt-like 2|l(3)mbt-like protein 2
1261	17993	4.02984	-1.23323	0.561175	-2.1976	0.027978	0.157529	Ndufs4	6720411N02Rik|C1-18k	NADH:ubiquinone oxidoreductase core subunit S4	protein-coding	O	NADH dehydrogenase [ubiquinone] iron-sulfur protein 4, mitochondrial|CI-18 kDa|CI-AQDQ|NADH-ubiquinone oxidoreductase 18 kDa subunit|complex I-18 kDa|complex I-AQDQ
1262	68097	11.9949	-1.02119	0.465092	-2.19567	0.0281155	0.158177	Dynll2	1700064A15Rik|6720463E02Rik|DLC8|DLC8b|Dlc2	dynein light chain LC8-type 2	protein-coding	O	dynein light chain 2, cytoplasmic|8 kDa dynein light chain b
1263	20266	5.40789	-1.11984	0.510245	-2.19471	0.0281846	0.158441	Scn1b	-	sodium channel, voltage-gated, type I, beta	protein-coding	O	sodium channel subunit beta-1|sodium channel, voltage-gated, type I, beta polypeptide
1264	319807	29.7521	0.561159	0.255785	2.19387	0.0282449	0.158654	Nwd2	3110047P20Rik|B830017A01Rik|Hn1-ps2|mKIAA1239	NACHT and WD repeat domain containing 2	protein-coding	O	NACHT and WD repeat domain-containing protein 2|hematological and neurological expressed 1
1265	140559	8.4336	0.878416	0.400495	2.19333	0.0282837	0.158698	Igsf8	ESTM34|EWI-2|KCT-4|PGRL	immunoglobulin superfamily, member 8	protein-coding	O	immunoglobulin superfamily member 8|CD81 partner 3|PG regulatory-like protein|glu-Trp-Ile EWI motif-containing protein 2|keratinocyte-associated transmembrane protein 4|prostaglandin regulatory-like protein
1266	24015	3.1481	-1.21767	0.555218	-2.19314	0.0282974	0.158698	Abce1	Oabp|RLI|RNS41|RNS4I|Rnaseli	ATP-binding cassette, sub-family E (OABP), member 1	protein-coding	O	ATP-binding cassette sub-family E member 1|ATP-binding cassette, subfamily E, member 1|RNS4l (Eye)|RNase L inhibitor|ribonuclease 4 inhibitor|ribonuclease L (2', 5'-oligoisoadenylate synthetase-dependent) inhibitor
1267	100502774	198.388	0.629556	0.287122	2.19264	0.0283331	0.158773
1268	70747	4.68726	-1.20985	0.55218	-2.19103	0.0284493	0.159298	Tspan2	6330415F13Rik|B230119D02Rik|tspan-2	tetraspanin 2	protein-coding	O	tetraspanin-2|tetraspan 2
1269	100503980	959.231	-0.442965	0.202283	-2.18983	0.0285368	0.159549	Gm11483	-	predicted gene 11483	ncRNA	O	-
1270	80880	2.99175	1.21171	0.553342	2.1898	0.028539	0.159549	Kank3	0610013D04Rik|Ankrd47|D17Ertd288e|NG28	KN motif and ankyrin repeat domains 3	protein-coding	O	KN motif and ankyrin repeat domain-containing protein 3|ankyrin repeat domain 47|ankyrin repeat domain-containing protein 47|putative KN motif and ankyrin repeat domains 3
1271	320840	4.09581	-1.17634	0.537374	-2.18905	0.0285931	0.159672	Negr1	5330422G01Rik|KILON|Ntra	neuronal growth regulator 1	protein-coding	O	neuronal growth regulator 1|kindred of IgLON|neurotractin
1272	12337	4.40357	1.07599	0.491573	2.18887	0.028606	0.159672	Capn5	nCL-3	calpain 5	protein-coding	O	calpain-5|new calpain 3
1273	71567	28.2839	-0.576984	0.263867	-2.18665	0.0287679	0.16045	Mcm9	9030408O17Rik|Gm235|Mcmdc1	minichromosome maintenance 9 homologous recombination repair factor	protein-coding	O	DNA helicase MCM9|DNA replication licensing factor MCM9|mini-chromosome maintenance deficient 9|mini-chromosome maintenance deficient domain-containing protein 1|minichromosome maintenance complex component 9
1274	17069	1.93227	-1.29885	0.594112	-2.18621	0.0288001	0.160503	Ly6e	Ly67|RIG-E|Sca-2|TSA-1|Tsa1	lymphocyte antigen 6 complex, locus E	protein-coding	O	lymphocyte antigen 6E|stem cell antigen 2|thymic shared antigen 1
1275	58223	75.429	0.435832	0.199387	2.18586	0.0288257	0.160519	Mmp19	-	matrix metallopeptidase 19	protein-coding	O	matrix metalloproteinase-19|matrix metalloproteinase RASI
1276	100861877	113.387	-0.503772	0.230504	-2.18552	0.0288504	0.160531
1277	78248	2.05702	-1.32551	0.606683	-2.18485	0.0288999	0.160577	Armcx1	3010033I09Rik|ALEX1	armadillo repeat containing, X-linked 1	protein-coding	O	armadillo repeat-containing X-linked protein 1
1278	100861701	56.7694	0.638054	0.29207	2.18459	0.0289188	0.160577
1279	100861972	105.378	0.909908	0.416583	2.18422	0.0289464	0.160577
1280	52665	390.573	-0.416509	0.190694	-2.18418	0.0289491	0.160577	Echdc1	1700028A24Rik|D10Ertd667e|MMCD	enoyl Coenzyme A hydratase domain containing 1	protein-coding	O	ethylmalonyl-CoA decarboxylase|enoyl-CoA hydratase domain-containing protein 1|methylmalonyl-CoA decarboxylase
1281	14677	4.18717	-1.10217	0.504776	-2.18348	0.0290008	0.160738	Gnai1	Gialpha1|Gnai-1|Hg1b	guanine nucleotide binding protein (G protein), alpha inhibiting 1	protein-coding	O	guanine nucleotide-binding protein G(i) subunit alpha-1|adenylate cyclase-inhibiting G alpha protein|guanine nucleotide binding protein, alpha inhibiting 1|heterotrimeric guanine nucleotide-binding protein 1b
1282	235682	3.22372	-1.26773	0.581059	-2.18175	0.0291278	0.161316	Zfp445	ZNF168|Znf445|mszf29|mszf50	zinc finger protein 445	protein-coding	O	zinc finger protein 445
1283	606496	64.3382	0.542137	0.248682	2.18004	0.0292546	0.161892	Gsk3a	2700086H06Rik	glycogen synthase kinase 3 alpha	protein-coding	O	glycogen synthase kinase-3 alpha|GSK-3 alpha|serine/threonine-protein kinase GSK3A
1284	319486	84.974	0.387396	0.177832	2.17844	0.029373	0.162417	A430057M04Rik	-	RIKEN cDNA A430057M04 gene	protein-coding	O	uncharacterized protein LOC319486
1285	231051	2.04022	-1.30181	0.597671	-2.17814	0.0293953	0.162417	Kmt2c	E330008K23Rik|HALR|Mll3	lysine (K)-specific methyltransferase 2C	protein-coding	O	histone-lysine N-methyltransferase 2C|histone-lysine N-methyltransferase MLL3|myeloid/lymphoid or mixed-lineage leukemia protein 3 homolog
1286	100503256	28.1016	0.562287	0.258278	2.17707	0.0294756	0.162735
1287	19089	3.62668	1.18565	0.545069	2.17523	0.029613	0.163274	Prkcsh	80K-H|PKCSH	protein kinase C substrate 80K-H	protein-coding	O	glucosidase 2 subunit beta|alpha glucosidase II, beta-subunit|carbohydrate processing enzyme of the endoplasmic reticulum|glucosidase II beta-subunit|hepatocystin|protein kinase C substrate 60.1 kDa protein heavy chain
1288	56392	6.70858	-0.944164	0.434114	-2.17492	0.0296359	0.163274	Shoc2	Sur8|mKIAA0862	Shoc2, leucine rich repeat scaffold protein	protein-coding	O	leucine-rich repeat protein SHOC-2|Ras-binding protein SUR-8|protein soc-2 homolog|protein sur-8 homolog|soc-2 (suppressor of clear) homolog|soc-2-like protein|suppressor of clear, C. elegans, homolog of
1289	75786	2.10668	-1.30561	0.600368	-2.17468	0.029654	0.163274	Ckap5	3110043H24Rik|4930432B04Rik|D730027C18Rik|mKIAA0097	cytoskeleton associated protein 5	protein-coding	O	cytoskeleton-associated protein 5
1290	229228	25.6962	-0.594249	0.273307	-2.17429	0.029683	0.163274	Nudt6	Asfgf2b	nudix hydrolase 6	protein-coding	O	nucleoside diphosphate-linked moiety X motif 6|antisense basic fibroblast growth factor B|nudix (nucleoside diphosphate linked moiety X)-type motif 6|nudix motif 6
1291	28088	1.93922	-1.31669	0.605591	-2.17422	0.0296883	0.163274	Rtcb	D10Wsu52e|FAAP|HSPC117	RNA 2',3'-cyclic phosphate and 5'-OH ligase	protein-coding	O	RNA-splicing ligase RtcB homolog|3'-phosphate/5'-hydroxy nucleic acid ligase|focal adhesion-associated protein|tRNA-splicing ligase RtcB homolog
1292	100502734	50.7832	0.6547	0.301224	2.17347	0.0297453	0.163336	Gm16023	-	predicted gene 16023	ncRNA	O	-
1293	216188	74.0537	-0.466093	0.214447	-2.17346	0.0297455	0.163336	Aldh1l2	D330038I09Rik|mtFDH	aldehyde dehydrogenase 1 family, member L2	protein-coding	O	mitochondrial 10-formyltetrahydrofolate dehydrogenase|aldehyde dehydrogenase 1L2|aldehyde dehydrogenase family 1 member L2, mitochondrial|mitochondrial 10-FTHFDH|probable 10-formyltetrahydrofolate dehydrogenase ALDH1L2
1294	14797	9.29085	-1.08294	0.498531	-2.17226	0.0298363	0.163613	Tle5	Aes|Esp1|Grg|Grg-5|Grg5	TLE family member 5, transcriptional modulator	protein-coding	O	TLE family member 5|amino-terminal enhancer of split|groucho-related protein 5|related to Drosophila groucho
1295	108654	124.765	-0.345872	0.159233	-2.17212	0.029847	0.163613	Fam210a	4933403F05Rik	family with sequence similarity 210, member A	protein-coding	O	protein FAM210A|uncharacterized protein C18orf19 homolog
1296	382571	62.1374	0.494066	0.227484	2.17187	0.0298652	0.163613	Kcnf1	Gm1182|Kv5.1	potassium voltage-gated channel, subfamily F, member 1	protein-coding	O	potassium voltage-gated channel subfamily F member 1|voltage-gated potassium channel subunit Kv5.1
1297	74485	399.947	0.486657	0.224229	2.17036	0.0299799	0.164115	Lrrc71	4933430H15Rik	leucine rich repeat containing 71	protein-coding	O	leucine-rich repeat-containing protein 71|leucine-rich repeat-containing protein C10orf92 homolog
1298	100862236	972.996	-0.475696	0.219217	-2.16998	0.0300082	0.164143
1299	67009	2.27869	1.29343	0.596165	2.16957	0.0300391	0.164186	Ttc23	1600012K10Rik	tetratricopeptide repeat domain 23	protein-coding	O	tetratricopeptide repeat protein 23|TPR repeat protein 23
1300	544752	3.63453	-1.26296	0.582297	-2.16892	0.0300889	0.164314	Tug1	-	taurine upregulated gene 1	protein-coding	O	taurine upregulated gene 1
1301	68375	2.02067	-1.30879	0.603501	-2.16866	0.0301088	0.164314	Ndufa8	0610033L03Rik|CI-19kD|CI-PGIV	NADH:ubiquinone oxidoreductase subunit A8	protein-coding	O	NADH dehydrogenase [ubiquinone] 1 alpha subcomplex subunit 8|NADH dehydrogenase (ubiquinone) 1 alpha subcomplex, 8|NADH-ubiquinone oxidoreductase 19 kDa subunit|complex I-19kD|complex I-PGIV
1302	100861805	3698.44	-0.541045	0.249549	-2.16809	0.0301518	0.164422
1303	15182	3.14858	-1.29865	0.599184	-2.16736	0.0302076	0.1646	Hdac2	D10Wsu179e|YAF1|Yy1bp|mRPD3	histone deacetylase 2	protein-coding	O	histone deacetylase 2|HD2|YY1 transcription factor-binding protein|protein deacylase HDAC2
1304	19384	2.23121	-1.31246	0.606374	-2.16443	0.0304311	0.165691	Ran	-	RAN, member RAS oncogene family	protein-coding	O	GTP-binding nuclear protein Ran|GTPase Ran|ras-like protein TC4|ras-related nuclear protein
1305	100503676	159.006	0.838933	0.387839	2.16309	0.030534	0.165822	Gm38426	-	predicted gene, 38426	ncRNA	O	-
1306	100226	1.98366	-1.28786	0.595453	-2.16283	0.0305541	0.165822	Stx12	Stx13	syntaxin 12	protein-coding	O	syntaxin-12|syntaxin 13
1307	66241	2.66239	-1.26444	0.584621	-2.16283	0.0305541	0.165822	Tmem9	1500015G18Rik	transmembrane protein 9	protein-coding	O	proton-transporting V-type ATPase complex assembly regulator TMEM9|v-ATPase assembly regulator TMEM9
1308	110417	138.027	0.393014	0.181727	2.16266	0.0305671	0.165822	Pigh	2210416H01Rik|A930028P05Rik|PIG-H	phosphatidylinositol glycan anchor biosynthesis, class H	protein-coding	O	phosphatidylinositol N-acetylglucosaminyltransferase subunit H|phosphatidylinositol glycan, class H|phosphatidylinositol-glycan biosynthesis class H protein
1309	228356	27.4433	0.662024	0.30615	2.16242	0.030586	0.165822	Cstpp1	1110051M20Rik	centriolar satellite-associated tubulin polyglutamylase complex regulator 1	protein-coding	O	centriolar satellite-associated tubulin polyglutamylase complex regulator 1|UPF0705 protein C11orf49 homolog
1310	100862138	203.702	0.39708	0.183638	2.1623	0.0305953	0.165822
1311	76789	2.3323	-1.21261	0.56095	-2.16172	0.0306401	0.165938	Mzt1	2410129H14Rik|Mozart1	mitotic spindle organizing protein 1	protein-coding	O	mitotic-spindle organizing protein 1|mitotic-spindle organizing protein associated with a ring of gamma-tubulin 1
1312	72477	2.67456	-1.24913	0.57794	-2.16135	0.0306686	0.165966	Tmem87b	2610301K12Rik|2810431I02Rik	transmembrane protein 87B	protein-coding	O	transmembrane protein 87B|novel lung seven transmembrane receptor domain containing protein
1313	21936	68.1813	0.504581	0.23354	2.16057	0.0307283	0.166085	Tnfrsf18	AITR|Gitr	tumor necrosis factor receptor superfamily, member 18	protein-coding	O	tumor necrosis factor receptor superfamily member 18|glucocorticoid-induced TNFR-related protein
1314	70898	92.4001	0.588341	0.272325	2.16044	0.0307389	0.166085	Slain1os	4921525B02Rik	SLAIN motif family, member 1, opposite strand	ncRNA	O	Slain1 opposite strand transcript
1315	17720	24.8355	-0.829337	0.383967	-2.15992	0.0307791	0.166085	ND4L	-	NADH dehydrogenase subunit 4L	protein-coding	O	-
1316	68173	108.089	0.434987	0.201427	2.15952	0.0308096	0.166085	Ppifos	4930520F12Rik|Ppifs	peptidylprolyl isomerase F, opposite strand	ncRNA	O	peptidylprolyl isomerase F, opposite strand transcription unit
1317	67437	3.38357	-1.26263	0.584692	-2.15948	0.0308129	0.166085	Ssr3	0610038P07Rik|TRAPG	signal sequence receptor, gamma	protein-coding	O	translocon-associated protein subunit gamma|SSR-gamma|TRAP-gamma|signal sequence receptor subunit gamma|translocon-associated protein gamma
1318	11949	4.89326	-1.2097	0.560305	-2.15899	0.0308506	0.166085	Atp5c1	1700094F02Rik|Atp5f1c	ATP synthase, H+ transporting, mitochondrial F1 complex, gamma polypeptide 1	protein-coding	O	ATP synthase subunit gamma, mitochondrial|ATP synthase F1 subunit gamma|ATP synthase gamma-subunit gene encoding a mitochondrial protein|F-ATPase gamma subunit|F1 gamma
1319	72201	2.43082	-1.29413	0.599426	-2.15895	0.0308544	0.166085	Otud6b	2600013N14Rik	OTU domain containing 6B	protein-coding	O	deubiquitinase OTUD6B|OTU domain-containing protein 6B|ortholog of human CGI-77
1320	67956	19.2063	-1.26796	0.587886	-2.15681	0.0310201	0.166756	Kmt5a	2410195B05Rik|PR-SET7|PR/SET07|Setd8	lysine methyltransferase 5A	protein-coding	O	N-lysine methyltransferase KMT5A|H4-K20-HMTase KMT5A|H4-K20-HMTase SETD8|N-lysine methyltransferase SETD8|PR/SET domain-containing protein 07|SET domain containing (lysine methyltransferase) 8|SET domain-containing protein 8|histone-lysine N-methyltransferase KMT5A|histone-lysine N-methyltransferase SETD8|lysine-specific methylase 5A
1321	76952	79.7725	0.989665	0.458871	2.15674	0.031026	0.166756	Nt5c2	2010002I23Rik|CnII|Gm9751|Gmp|Nt5b|Pnt5|cN-II	5'-nucleotidase, cytosolic II	protein-coding	O	cytosolic purine 5'-nucleotidase|cytosolic 5'-nucleotidase II|cytosolic nucleoside phosphotransferase 5'N
1322	53869	2.56995	-1.30058	0.603345	-2.15561	0.0311138	0.167099	Rab11a	-	RAB11A, member RAS oncogene family	protein-coding	O	ras-related protein Rab-11A|rab-11
1323	17876	4.46625	-1.12754	0.523141	-2.15532	0.031137	0.167099	Myef2	9430071B01|mKIAA1341	myelin basic protein expression factor 2, repressor	protein-coding	O	myelin expression factor 2|MEF-2|myEF-2
1324	100503942	342.812	0.321737	0.149331	2.15452	0.0311996	0.167309
1325	100043040	1074.68	0.443257	0.205824	2.15357	0.0312741	0.167582	1110002L01Rik	-	RIKEN cDNA 1110002L01 gene	ncRNA	O	-
1326	17688	19.0605	-0.756889	0.351701	-2.15208	0.031391	0.168082	Msh6	GTBP|Gtmbp	mutS homolog 6	protein-coding	O	DNA mismatch repair protein Msh6|g/T mismatch-binding protein|mutS protein homolog 6|mutS-alpha 160 kDa subunit|p160
1327	12661	11.3731	-0.791278	0.367735	-2.15176	0.0314163	0.16809	Chl1	A530023M13Rik|CALL|LICAM2	cell adhesion molecule L1-like	protein-coding	O	neural cell adhesion molecule L1-like protein|cell adhesion molecule with homology to L1CAM|chl1-like protein|close homolog of L1
1328	64540	40.7193	0.47618	0.221466	2.15013	0.0315449	0.168651	Tspan4	D130042I01Rik|NAG-2|Tm4sf7|Tspan-4	tetraspanin 4	protein-coding	O	tetraspanin-4|novel antigen 2|tetraspan TM4SF|transmembrane 4 superfamily member 7
1329	73990	100.601	0.514995	0.239673	2.14874	0.0316547	0.169111	4930455C13Rik	-	RIKEN cDNA 4930455C13 gene	ncRNA	O	-
1330	13559	47.8243	-0.686266	0.319457	-2.14823	0.0316958	0.169175	E2f5	E2F-5	E2F transcription factor 5	protein-coding	O	transcription factor E2F5
1331	320737	72.9564	0.465091	0.216523	2.14799	0.0317144	0.169175	4732416N19Rik	-	RIKEN cDNA 4732416N19 gene	ncRNA	O	-
1332	70223	1.98586	-1.29214	0.601669	-2.14759	0.0317466	0.16922	Nars	3010001M15Rik|ASNRS|NARS1	asparaginyl-tRNA synthetase	protein-coding	O	asparagine--tRNA ligase, cytoplasmic|asparaginyl-tRNA synthetase 1|asparaginyl-tRNA synthetase, cytoplasmic
1333	56424	346.317	0.339208	0.157994	2.14697	0.031796	0.169356	Stub1	0610033N24Rik|2210017D18Rik|2310040B03Rik|Chip	STIP1 homology and U-Box containing protein 1	protein-coding	O	E3 ubiquitin-protein ligase CHIP|RING-type E3 ubiquitin transferase CHIP|carboxy terminus of Hsp70-interacting protein
1334	17722	99178.7	-0.695374	0.323944	-2.14659	0.0318259	0.169388	ND6	-	NADH dehydrogenase subunit 6	protein-coding	O	-
1335	15929	2.70254	-1.28042	0.596702	-2.14583	0.0318868	0.169585	Idh3g	-	isocitrate dehydrogenase 3 (NAD+), gamma	protein-coding	O	isocitrate dehydrogenase [NAD] subunit gamma 1, mitochondrial|NAD(+)-specific ICDH subunit gamma|isocitric dehydrogenase subunit gamma
1336	100141474	217.198	0.889222	0.41464	2.14457	0.0319875	0.169896	4933428G20Rik	-	RIKEN cDNA 4933428G20 gene	ncRNA	O	uncharacterized protein LOC100141474
1337	229503	420.357	-0.301778	0.140722	-2.1445	0.0319932	0.169896	Rrnad1	Mettl25b	ribosomal RNA adenine dimethylase domain containing 1	protein-coding	O	methyltransferase-like protein 25B|protein RRNAD1
1338	57294	7.5893	-1.14049	0.532007	-2.14376	0.0320523	0.170083	Rps27	3200001M24Rik	ribosomal protein S27	protein-coding	O	40S ribosomal protein S27
1339	212632	2.78603	-1.20344	0.5616	-2.14288	0.0321229	0.17033	Iffo2	-	intermediate filament family orphan 2	protein-coding	O	intermediate filament family orphan 2
1340	330812	7.19386	0.943335	0.440395	2.14202	0.0321921	0.17057	Rnf150	A630007N06Rik|C030044C12Rik|Greul5|mKIAA1214	ring finger protein 150	protein-coding	O	RING finger protein 150
1341	114642	10.8954	-0.768202	0.358817	-2.14093	0.0322796	0.170906	Brdt	7420412D09Rik|Brd6|Fsrg3	bromodomain, testis-specific	protein-coding	O	bromodomain testis-specific protein|RING3-like protein|bromodomain-containing female sterile homeotic-like protein|female sterile homeotic-related gene 3
1342	67760	2.69097	-1.22982	0.574816	-2.1395	0.0323951	0.17139	Slc38a2	5033402L14Rik|ATA2|SAT2|SNAT2|mKIAA1382	solute carrier family 38, member 2	protein-coding	O	sodium-coupled neutral amino acid transporter 2|amino acid system A transporter|amino acid transporter A2|system A amino acid transporter 2|system A transporter 1|system N amino acid transporter 2
1343	100861927	680.157	0.297398	0.139029	2.13911	0.032427	0.171431
1344	268755	5.95764	-1.17141	0.547705	-2.13876	0.032455	0.171451	Mir124a-1hg	A930011O12Rik|Rncr3|mir-124-1|mir-3078	Mir124-1 host gene (non-protein coding)	ncRNA	O	-
1345	433938	20.1537	0.658033	0.308081	2.13591	0.0326869	0.172548	Mn1	-	meningioma 1	protein-coding	O	transcriptional activator MN1|probable tumor suppressor protein MN1
1346	68365	4.79421	-1.12635	0.52754	-2.1351	0.0327525	0.17264	Rab14	0610030G24Rik|2810475J17Rik|A830021G03Rik|D030017L14Rik	RAB14, member RAS oncogene family	protein-coding	O	ras-related protein Rab-14
1347	218490	2.3257	-1.29013	0.60425	-2.1351	0.0327529	0.17264	Btf3	1700054E11Rik	basic transcription factor 3	protein-coding	O	transcription factor BTF3|NAC-beta|RNA polymerase B transcription factor 3|nascent polypeptide-associated complex subunit beta
1348	74841	2.7615	-1.23664	0.579336	-2.13458	0.0327953	0.172715	Usp38	4631402N15Rik|4833420O05Rik|mKIAA1891	ubiquitin specific peptidase 38	protein-coding	O	ubiquitin carboxyl-terminal hydrolase 38|deubiquitinating enzyme 38|ubiquitin specific protease 38|ubiquitin thioesterase 38|ubiquitin thiolesterase 38|ubiquitin-specific-processing protease 38
1349	16527	5.11298	1.05389	0.493782	2.13433	0.0328159	0.172715	Kcnk3	TASK|Task-1|cTBAK-1	potassium channel, subfamily K, member 3	protein-coding	O	potassium channel subfamily K member 3|TWIK-related acid-sensitive K(+) channel 1|acid-sensitive potassium channel protein TASK-1|cardiac two pore background K(+) channel|two pore K(+) channel KT3.1|two pore potassium channel KT3.1
1350	20363	10.1097	-1.29707	0.607821	-2.13397	0.0328452	0.172741	Selenop	D15Ucla1|Se-P|Sepp1|selp	selenoprotein P	protein-coding	O	selenoprotein P|plasma selenoprotein P|seP|selenoprotein P, plasma, 1
1351	433904	4.6633	-1.15419	0.541038	-2.13329	0.0329009	0.172906	Ociad2	1810027I20Rik	OCIA domain containing 2	protein-coding	O	OCIA domain-containing protein 2
1352	100126034	948.506	1.10795	0.519676	2.13201	0.0330059	0.173271	Gm10644	-	predicted gene 10644	ncRNA	O	-
1353	20273	3.82839	-1.08958	0.511096	-2.13185	0.0330191	0.173271	Scn8a	C630029C19Rik|NaCh6|Nav1.6|dmu|med|mnd-2|mnd2|nmf2|nmf335|nmf58|nur14|seal	sodium channel, voltage-gated, type VIII, alpha	protein-coding	O	sodium channel protein type 8 subunit alpha|ataxia 3|sodium channel protein type VIII subunit alpha|voltage-gated sodium channel alpha subunit|voltage-gated sodium channel subunit alpha Nav1.6
1354	17717	1478.25	-1.01541	0.476375	-2.13154	0.0330444	0.173276	ND2	-	NADH dehydrogenase subunit 2	protein-coding	O	-
1355	100862317	1853.16	-0.232539	0.109142	-2.13061	0.0331215	0.173552
1356	13601	2.92396	1.16864	0.548698	2.12984	0.0331851	0.173757	Ecm1	p85	extracellular matrix protein 1	protein-coding	O	extracellular matrix protein 1|secretory component p85
1357	76602	6.25328	-0.931199	0.437413	-2.12888	0.0332644	0.174043	1700040D17Rik	-	RIKEN cDNA 1700040D17 gene	ncRNA	O	-
1358	320615	111.433	-0.329188	0.1547	-2.12791	0.0333444	0.174334	Dop1a	B130005I07Rik|C130028L17|D9Ertd809e|Dopey1	DOP1 leucine zipper like protein A	protein-coding	O	protein dopey-1|dopey family member 1
1359	67922	5.67379	-1.0698	0.502964	-2.127	0.03342	0.1746	Fam32a	2510049I19Rik|OTAG-12|Otag12	family with sequence similarity 32, member A	protein-coding	O	protein FAM32A|ovarian tumor associated gene-12
1360	320713	2.27073	-1.25583	0.590569	-2.12648	0.0334633	0.174628	Mysm1	C130067A03Rik|C530050H10Rik	myb-like, SWIRM and MPN domains 1	protein-coding	O	deubiquitinase MYSM1|histone H2A deubiquitinase MYSM1|2A-DUB|myb-like, SWIRM and MPN domain-containing protein 1
1361	320864	3.96762	1.09155	0.513384	2.12618	0.0334882	0.174628	Krt26	4732407F15Rik|Krt25b	keratin 26	protein-coding	O	keratin, type I cytoskeletal 26|CK-26|K26|cytokeratin-26|keratin 25B|type I inner root sheath-specific keratin-K25irs2
1362	19946	5.99427	-1.26819	0.596499	-2.12605	0.0334991	0.174628	Rpl30	-	ribosomal protein L30	protein-coding	O	60S ribosomal protein L30
1363	110355	4.65669	-1.09321	0.514294	-2.12565	0.033532	0.174671	Grk2	Adrbk-1|Adrbk1|Bark-1|beta ARK|betaARK1	G protein-coupled receptor kinase 2	protein-coding	O	beta-adrenergic receptor kinase 1|adrenergic receptor kinase, beta 1|beta-AR kinase-1
1364	12631	12.4412	-1.03082	0.485138	-2.1248	0.0336034	0.174809	Cfl1	Cof	cofilin 1, non-muscle	protein-coding	O	cofilin-1|n-cofilin
1365	11946	9.14939	-1.0101	0.475456	-2.12449	0.0336292	0.174809	Atp5a1	Atp5f1a|Atpm|D18Ertd206e|Mom2	ATP synthase, H+ transporting, mitochondrial F1 complex, alpha subunit 1	protein-coding	O	ATP synthase subunit alpha, mitochondrial|ATP synthase F1 subunit alpha|modifier of Min 2
1366	100503572	228.483	-0.345905	0.162821	-2.12445	0.0336323	0.174809	Bbip1	2310002J21Rik|2610002B11Rik|4930560M04Rik|Ncrna00081	BBSome interacting protein 1	protein-coding	O	BBSome-interacting protein 1|BBSome-interacting protein of 10 kDa
1367	100502864	120.069	0.621339	0.292634	2.12327	0.0337315	0.175197
1368	20901	2.34637	-1.28656	0.606156	-2.12248	0.0337972	0.175347	Strap	Unrip	serine/threonine kinase receptor associated protein	protein-coding	O	serine-threonine kinase receptor-associated protein|UNR-interacting protein
1369	68083	4.33661	-1.03134	0.485948	-2.12233	0.0338098	0.175347	Pak1ip1	5830431I15Rik|5930415H02Rik|Gdpd1|PIP1	PAK1 interacting protein 1	protein-coding	O	p21-activated protein kinase-interacting protein 1|glycerophosphodiester phosphodiesterase domain containing 1|putative PAK inhibitor Skb15
1370	70118	121.231	0.391338	0.184443	2.12173	0.0338603	0.175481	Srrd	2810002G02Rik|Srr1	SRR1 domain containing	protein-coding	O	SRR1-like protein|SRR1 domain-containing protein
1371	18797	2.36779	1.20183	0.566602	2.12112	0.0339118	0.175619	Plcb3	mKIAA4098	phospholipase C, beta 3	protein-coding	O	1-phosphatidylinositol 4,5-bisphosphate phosphodiesterase beta-3|PLC-beta-3|phosphoinositide phospholipase C-beta-3
1372	66494	5.50899	-0.962336	0.453843	-2.12042	0.0339708	0.175622	Prelid1	2610524G07Rik|Preli	PRELI domain containing 1	protein-coding	O	PRELI domain-containing protein 1, mitochondrial|PX19 homolog|protein of relevant evolutionary and lymphoid interest|px19-like protein
1373	12215	7.15511	-1.0744	0.506718	-2.12031	0.0339795	0.175622	Bsg	CD147|EMMPRIN|HT-7	basigin	protein-coding	O	basigin|5A11/Basigin|HT7 antigen|basic immunoglobulin superfamily|gp 42|membrane glycoprotein gp42|neurothelin
1374	70362	33.6964	0.652627	0.307809	2.12023	0.0339865	0.175622	Actl10	1700007I08Rik	actin-like 10	protein-coding	O	actin-like protein 10
1375	74953	37.3045	0.563479	0.265879	2.11931	0.0340643	0.175883	4930483K19Rik	-	RIKEN cDNA 4930483K19 gene	ncRNA	O	-
1376	100504397	120.409	0.457882	0.216086	2.11898	0.034092	0.175883
1377	52830	14.738	-0.756931	0.357253	-2.11875	0.0341115	0.175883	Pnrc2	0610011E17Rik|D4Bwg0593e	proline-rich nuclear receptor coactivator 2	protein-coding	O	proline-rich nuclear receptor coactivator 2
1378	319783	5.86229	1.04134	0.492071	2.11624	0.0343247	0.176798	A730056A06Rik	-	RIKEN cDNA A730056A06 gene	ncRNA	O	-
1379	100861795	233.312	0.401048	0.189525	2.11607	0.0343387	0.176798
1380	381921	1.8253	-1.25662	0.594178	-2.11489	0.0344395	0.177189	Taok2	1110033K02Rik|B230344N16|MAP3K17|PSK|PSK1|TAO1|TAO2|mKIAA0881	TAO kinase 2	protein-coding	O	serine/threonine-protein kinase TAO2|TAO kinase 2TAO kinase 2|thousand and one amino acid protein 2
1381	246154	21.3748	1.09354	0.517568	2.11284	0.0346147	0.177707	Vasn	2610528G05Rik|Atia|Slitl2	vasorin	protein-coding	O	vasorin|Slit-like 2|protein slit-like 2
1382	69309	2.96978	1.15564	0.547021	2.11261	0.034634	0.177707	Slc16a13	1700007D07Rik	solute carrier family 16 (monocarboxylic acid transporters), member 13	protein-coding	O	monocarboxylate transporter 13|MCT 13|solute carrier family 16 member 13
1383	223604	4.38879	1.12251	0.531445	2.11218	0.0346707	0.177707	Kcnk9	A930009L07Rik|Task3	potassium channel, subfamily K, member 9	protein-coding	O	potassium channel subfamily K member 9|TWIK-related acid-sensitive K(+) channel 3|acid-sensitive potassium channel protein TASK-3
1384	21402	7.61708	-1.28245	0.607226	-2.11199	0.0346876	0.177707	Skp1	15kDa|2610043E24Rik|2610206H23Rik|EMC19|OCP-II|OCP2|Skp1a|Tceb1l|p19A|p19Skp1	S-phase kinase-associated protein 1	protein-coding	O	S-phase kinase-associated protein 1|S-phase kinase-associated protein 1A|cyclin-A/CDK2-associated protein p19
1385	192292	63.3351	0.625032	0.295981	2.11173	0.0347098	0.177707	Nrbp1	B230344L17Rik|Nrbp	nuclear receptor binding protein 1	protein-coding	O	nuclear receptor-binding protein|HLS7-interacting protein kinase|MLF1 adapter molecule
1386	100861967	9393.63	0.469046	0.222137	2.11152	0.0347277	0.177707
1387	68943	6.92759	-1.00725	0.477058	-2.11138	0.0347394	0.177707	Pink1	1190006F07Rik|BRPK|mFLJ00387	PTEN induced putative kinase 1	protein-coding	O	serine/threonine-protein kinase PINK1, mitochondrial|PTEN-induced putative kinase protein 1
1388	100039211	1.8631	1.2659	0.599568	2.11135	0.0347421	0.177707
1389	67728	10.1077	0.88324	0.418439	2.1108	0.0347896	0.177707	Dph2	9130020C19Rik|Dph2l2	DPH2 homolog	protein-coding	O	2-(3-amino-3-carboxypropyl)histidine synthase subunit 2|DPH2-like 2|S-adenosyl-L-methionine:L-histidine 3-amino-3-carboxypropyltransferase DPH2|diphthamide biosynthesis protein 2 homolog-like 2|diphtheria toxin resistance protein 2|diptheria toxin resistance protein required for diphthamide biosynthesis (Saccharomyces)-like 1|diptheria toxin resistance protein required for diphthamide biosynthesi…
1390	100861964	189.707	-0.285348	0.135194	-2.11066	0.0348018	0.177707
1391	22025	3.9509	-1.12368	0.532423	-2.1105	0.0348155	0.177707	Nr2c1	4831444H07Rik|80.3|Eenr|TR2|Tr2-11	nuclear receptor subfamily 2, group C, member 1	protein-coding	O	nuclear receptor subfamily 2 group C member 1|80-3 cNDA|early embryonic nuclear receptor|mTR2|nuclear receptor subfamily 2, group H, member 1|orphan nuclear receptor TR2|orphan receptor, TR2-11|testicular receptor 2
1392	432855	80.364	1.17495	0.556973	2.10953	0.0348992	0.178006	Zfhx2os	Zfhx2as	zinc finger homeobox 2, opposite strand	ncRNA	O	Zfh-5 antisense|zinc finger homeobox 2, antisense
1393	76687	1.87385	-1.2504	0.592956	-2.10875	0.0349662	0.17822	Spcs3	1810011E08Rik|SPC22/23	signal peptidase complex subunit 3 homolog (S. cerevisiae)	protein-coding	O	signal peptidase complex subunit 3|SPase 22/23 kDa subunit|microsomal signal peptidase 22/23 kDa subunit
1394	100317	53.6995	0.541955	0.257128	2.10773	0.0350547	0.178542	AU040320	A730047D20Rik|AAVR|Kiaa0319l	expressed sequence AU040320	protein-coding	O	dyslexia-associated protein KIAA0319-like protein|adeno-associated virus receptor|likely ortholog of H. sapiens polycystic kidney disease 1-like (PKD1-like)
1395	76992	728.182	0.780349	0.370376	2.10691	0.0351253	0.178774	Fam219aos	1700066J24Rik	family with sequence similarity 219, member A, opposite strand	ncRNA	O	Fam219a opposite strand transcript
1396	17918	7.47634	-0.973536	0.462269	-2.10599	0.0352049	0.179051	Myo5a	9630007J19Rik|Dbv|MVa|Myo5|MyoVA|Sev-1|d|d-120J|flail|flr	myosin VA	protein-coding	O	unconventional myosin-Va|dilute lethal-20J protein|dilute myosin heavy chain, non-muscle|flailer|myosin-Va
1397	74388	4.48659	-1.1338	0.539206	-2.10273	0.0354894	0.180369	Dpp8	2310004I03Rik|4932434F09Rik|DP8|DPP VIII	dipeptidylpeptidase 8	protein-coding	O	dipeptidyl peptidase 8|dipeptidyl peptidase VIII
1398	56455	19.628	-0.748409	0.356254	-2.10077	0.0356608	0.18111	Dynll1	Dlc8|Dnclc1|Pin	dynein light chain LC8-type 1	protein-coding	O	dynein light chain 1, cytoplasmic|8 kDa dynein light chain|8kD LC|8kDa LC|dynein, cytoplasmic, light chain 1|dynein, cytoplasmic, light peptide|mPIN|protein inhibitor of neuronal nitric oxide synthase|protein inhibitor of nitric oxide synthase
1399	69367	2.54258	-1.21014	0.576323	-2.09975	0.0357504	0.181435	Glrx2	1700010P22Rik|Grx2	glutaredoxin 2 (thioltransferase)	protein-coding	O	glutaredoxin-2, mitochondrial
1400	223649	2.17918	-1.23032	0.586198	-2.09881	0.035834	0.18173	Nrbp2	-	nuclear receptor binding protein 2	protein-coding	O	nuclear receptor-binding protein 2
1401	226896	2.47525	-1.24236	0.59204	-2.09843	0.0358669	0.181766	Tfap2d	Tcfap2d	transcription factor AP-2, delta	protein-coding	O	transcription factor AP-2-delta|AP2-delta|activating enhancer-binding protein 2-delta
1402	52683	227.787	0.342147	0.163178	2.09676	0.0360145	0.182217	Ncaph2	-	non-SMC condensin II complex, subunit H2	protein-coding	O	condensin-2 complex subunit H2|kleisin beta
1403	66671	42.9011	-0.723033	0.344839	-2.09672	0.0360181	0.182217	Ccnh	6330408H09Rik	cyclin H	protein-coding	O	cyclin-H
1404	105975	3.42658	1.17653	0.561269	2.0962	0.0360644	0.182217	AU022754	-	expressed sequence AU022754	ncRNA	O	-
1405	56217	112.715	-0.395055	0.188517	-2.09559	0.0361189	0.182217	Pals1	3830420B02Rik|Mpp5	protein associated with LIN7 1, MAGUK family member	protein-coding	O	protein PALS1|MAGUK p55 subfamily member 5|membrane protein, palmitoylated 3 (MAGUK p55 subfamily member 5)|membrane protein, palmitoylated 5 (MAGUK p55 subfamily member 5)|protein associated with Lin-7 1
1406	53612	21.2363	-0.741805	0.354011	-2.09543	0.0361329	0.182217	Vti1b	GES30|MVti1b|SNARE|Vti1-rp1	vesicle transport through interaction with t-SNAREs 1B	protein-coding	O	vesicle transport through interaction with t-SNAREs homolog 1B|A novel SNARE|Soluble N-ethylmaleimide-sensitive factor-attachment protein receptor|vesicle transport through interaction with t-SNAREs 1B homolog|vesicle transport v-SNARE protein Vti1-like 1
1407	15331	2.73035	-1.17442	0.560479	-2.09539	0.0361363	0.182217	Hmgn2	HMG-17|Hmg17	high mobility group nucleosomal binding domain 2	protein-coding	O	non-histone chromosomal protein HMG-17|high mobility group nucleosome-binding domain-containing protein 2|high mobility group protein 17
1408	338369	4.12597	1.11403	0.531706	2.09519	0.0361539	0.182217	Tmem220	-	transmembrane protein 220	protein-coding	O	transmembrane protein 220
1409	52906	4.10249	-1.18091	0.563677	-2.09502	0.0361696	0.182217	Ahi1	1700015F03Rik|Ahi-1|D10Bwg0629e	Abelson helper integration site 1	protein-coding	O	jouberin|abelson helper integration site 1 protein
1410	100862084	367.807	-0.353237	0.168624	-2.09482	0.0361868	0.182217
1411	665037	37.9783	0.545512	0.260626	2.09309	0.0363414	0.182866	Gm7457	EG665037	predicted gene 7457	ncRNA	O	-
1412	15387	13.629	-0.805833	0.385633	-2.08964	0.0366504	0.184131	Hnrnpk	Hnrpk|KBBP|NOVA	heterogeneous nuclear ribonucleoprotein K	protein-coding	O	heterogeneous nuclear ribonucleoprotein K
1413	66492	6.6331	-1.09558	0.5244	-2.08921	0.0366885	0.184131	Zmat2	2610510D14Rik|2900082I05Rik	zinc finger, matrin type 2	protein-coding	O	zinc finger matrin-type protein 2
1414	16572	131.711	-0.996639	0.477102	-2.08894	0.0367129	0.184131	Kif5a	D10Bwg0738e|Khc|Kif5|Kns|mKIAA4086	kinesin family member 5A	protein-coding	O	kinesin heavy chain isoform 5A|kinesin heavy chain|NKHC|kinesin heavy chain neuron-specific 1|neuronal kinesin heavy chain
1415	52250	77.7715	-0.367337	0.175856	-2.08885	0.0367215	0.184131	Reep1	D6Ertd253e	receptor accessory protein 1	protein-coding	O	receptor expression-enhancing protein 1
1416	17748	3.61198	-1.21131	0.579944	-2.08866	0.0367381	0.184131	Mt1	MT-I|Mt-1	metallothionein 1	protein-coding	O	metallothionein-1|metallothionein-I
1417	74737	100.332	-0.596994	0.285842	-2.08855	0.0367484	0.184131	Pcf11	2500001H09Rik|5730417B17Rik	PCF11 cleavage and polyadenylation factor subunit	protein-coding	O	pre-mRNA cleavage complex 2 protein Pcf11|cleavage and polyadenylation factor subunit homolog
1418	19419	6.92075	-0.958193	0.458965	-2.08773	0.0368226	0.184373	Rasgrp1	Rasgrp|calDAG-GEFII	RAS guanyl releasing protein 1	protein-coding	O	RAS guanyl-releasing protein 1|calcium and DAG-regulated guanine nucleotide exchange factor II
1419	67003	3.44033	-1.18344	0.567006	-2.08717	0.0368724	0.184393	Uqcrc2	1500004O06Rik	ubiquinol cytochrome c reductase core protein 2	protein-coding	O	cytochrome b-c1 complex subunit 2, mitochondrial|complex III subunit 2|core protein II|ubiquinol-cytochrome-c reductase complex core protein 2
1420	58229	23.596	0.552759	0.264855	2.08702	0.0368861	0.184393	Efcc1	Ccdc48	EF hand and coiled-coil domain containing 1	protein-coding	O	EF-hand and coiled-coil domain-containing protein 1|EF-hand domain-containing protein ENSP00000381169 homolog|coiled-coil domain containing 48|coiled-coil domain-containing protein 48
1421	77630	4.56022	1.03617	0.496666	2.08626	0.0369554	0.184393	Prdm8	4930565F05Rik|PFM5	PR domain containing 8	protein-coding	O	PR domain zinc finger protein 8|PR domain-containing protein 8
1422	78317	12.2975	0.749005	0.359051	2.08607	0.0369726	0.184393	Ccdc88b	2610041P08Rik|Ccdc88	coiled-coil domain containing 88B	protein-coding	O	coiled-coil domain-containing protein 88B|coiled-coil domain containing 88|gipie|hkRP3|hook-related protein 3
1423	66271	42.2904	-0.50739	0.243235	-2.08601	0.0369775	0.184393	Tmem126a	1810020E01Rik	transmembrane protein 126A	protein-coding	O	transmembrane protein 126A
1424	103737	66.4843	-0.448226	0.214878	-2.08596	0.0369825	0.184393	Pex12	-	peroxisomal biogenesis factor 12	protein-coding	O	peroxisome assembly protein 12|peroxin-12
1425	52187	5.21932	-1.08961	0.52256	-2.08513	0.0370573	0.184636	Rragd	5730543C08Rik|C030003H22Rik|D4Ertd174e	Ras-related GTP binding D	protein-coding	O	ras-related GTP-binding protein D|rag D|ragD
1426	74570	2.31614	-1.23927	0.594709	-2.08382	0.0371762	0.185098	Zkscan1	5930429A01Rik|9130423L19Rik|9230118B16Rik|KOX18|PHZ-37|ZNF139	zinc finger with KRAB and SCAN domains 1	protein-coding	O	zinc finger protein with KRAB and SCAN domains 1|zinc finger protein 36 (KOX 18)
1427	76108	1.97568	-1.26385	0.606643	-2.08336	0.0372188	0.185098	Rap2a	5830461H18Rik	RAS related protein 2a	protein-coding	O	ras-related protein Rap-2a
1428	12387	4.26112	-1.10694	0.531352	-2.08325	0.0372281	0.185098	Ctnnb1	Bfc|Catnb|Mesc	catenin (cadherin associated protein), beta 1	protein-coding	O	catenin beta-1|beta-catenin
1429	100504581	881.416	-0.494176	0.237288	-2.0826	0.037288	0.185146	Gm17275	-	predicted gene, 17275	ncRNA	O	-
1430	56284	83.0247	-0.381344	0.183112	-2.08258	0.03729	0.185146	Mrpl19	9030416F12Rik|9130412E02Rik|D6Ertd157e|MRP-L15|RLX1|Rpml15	mitochondrial ribosomal protein L19	protein-coding	O	39S ribosomal protein L19, mitochondrial|L19mt|MRP-L19|ribosomal protein, mitochondrial, L15
1431	235380	1.97857	-1.24863	0.600038	-2.08091	0.037442	0.18565	Dmxl2	6330586A12|6430411K14Rik|E130119P06Rik|mKIAA0856	Dmx-like 2	protein-coding	O	dmX-like protein 2|rabconnectin-3
1432	53896	126.042	0.424004	0.203763	2.08087	0.037446	0.18565	Slc7a10	Asc-1|D7Bwg0847e	solute carrier family 7 (cationic amino acid transporter, y+ system), member 10	protein-coding	O	asc-type amino acid transporter 1|D-serine transporter|solute carrier family 7 member 10
1433	100270744	2.28454	1.20178	0.577612	2.08061	0.03747	0.18565	Btbd18	Btbd18-ps|Gm13718	BTB (POZ) domain containing 18	protein-coding	O	BTB/POZ domain-containing protein 18|BTB (POZ) domain containing 18, pseudogene
1434	19704	50.7204	0.624123	0.300098	2.07973	0.0375502	0.185918	Upf1	B430202H16Rik|NORF1|PNORF-1|Rent1|Upflp	UPF1 regulator of nonsense transcripts homolog (yeast)	protein-coding	O	regulator of nonsense transcripts 1|ATP-dependent helicase RENT1|regulator of nonsense transcripts 1 (Nonsense mRNA reducing factor 1) (NORF1) (Up-frameshift suppressor 1 homolog)
1435	11933	4.25496	-1.05065	0.505277	-2.07935	0.0375854	0.185963	Atp1b3	ATPB-3	ATPase, Na+/K+ transporting, beta 3 polypeptide	protein-coding	O	sodium/potassium-transporting ATPase subunit beta-3|ATPase, Na+/K+ beta 3 polypeptide|Na K-ATPase beta-3 subunit|sodium/potassium-dependent ATPase subunit beta-3
1436	22145	42.2068	-0.536017	0.257853	-2.07877	0.0376386	0.186096	Tuba4a	M[a]4|Tuba4	tubulin, alpha 4A	protein-coding	O	tubulin alpha-4A chain|alpha-tubulin isotype M-alpha-4|tubulin alpha-4 chain
1437	100862246	2210.79	-0.339355	0.163278	-2.07838	0.0376741	0.186142
1438	100862089	27.8997	0.631388	0.30402	2.0768	0.0378203	0.186735
1439	26945	43.2933	0.585001	0.281774	2.07614	0.037881	0.186828	Tpsg1	Prss31|Tmt	tryptase gamma 1	protein-coding	O	tryptase gamma|transmembrane tryptase
1440	80515	5.63911	-1.09294	0.526544	-2.07569	0.0379227	0.186828	Rnf227	2310043C11Rik|A030009H04Rik|Chd3os|MNCb-2875|RNF21	ring finger protein 227	ncRNA	O	Chd3 opposite strand transcript|chromodomain helicase DNA binding protein 3, opposite strand
1441	72925	8.34754	-0.850817	0.409942	-2.07546	0.0379441	0.186828	Marchf1	2900024D24Rik|March1	membrane associated ring-CH-type finger 1	protein-coding	O	E3 ubiquitin-protein ligase MARCHF1|E3 ubiquitin-protein ligase MARCH1|MARCH-I|RING-type E3 ubiquitin transferase MARCH1|RING-type E3 ubiquitin transferase MARCHF1|membrane-associated RING finger protein 1|membrane-associated RING-CH protein I|membrane-associated ring finger (C3HC4) 1
1442	102747	5.11161	-0.978617	0.471555	-2.0753	0.0379588	0.186828	Lrrc49	D430025H09Rik|PGs4|p79	leucine rich repeat containing 49	protein-coding	O	leucine-rich repeat-containing protein 49|tubulin polyglutamylase complex subunit 4
1443	23945	6.81102	-0.980518	0.4725	-2.07517	0.0379709	0.186828	Mgll	Magl|Mgl	monoglyceride lipase	protein-coding	O	monoglyceride lipase|monoacylglycerol lipase
1444	53420	2.10578	-1.24509	0.600378	-2.07385	0.038093	0.1873	Syt5	SytV	synaptotagmin V	protein-coding	O	synaptotagmin-5|synaptotagmin IX
1445	100504452	7.74558	-0.939045	0.452891	-2.07345	0.0381307	0.187355	Gm20235	-	predicted gene, 20235	unknown	O	-
1446	71954	3.39033	-1.14239	0.551219	-2.07247	0.0382215	0.187671	Suds3	2400003N08Rik|2410008L21Rik|mSds3	suppressor of defective silencing 3 homolog (S. cerevisiae)	protein-coding	O	sin3 histone deacetylase corepressor complex component SDS3|suppressor of defective silencing 3 protein homolog
1447	268759	2.65603	1.15974	0.559836	2.07156	0.0383063	0.187958	9930012K11Rik	-	RIKEN cDNA 9930012K11 gene	protein-coding	O	uncharacterized protein C8orf58 homolog
1448	11668	1.93877	-1.24635	0.601796	-2.07105	0.0383537	0.18806	Aldh1a1	ALDH-E1|ALHDII|Ahd-2|Ahd2|Aldh1|Aldh1a2|E1|Raldh1	aldehyde dehydrogenase family 1, subfamily A1	protein-coding	O	aldehyde dehydrogenase 1A1|3-deoxyglucosone dehydrogenase|RALDH 1|alcohol dehydrogenase family 1, subfamily A1|alcohol dehydrogenase family 1, subfamily A2|aldehyde dehydrogenase 1, liver cytosolic (class 1)|aldehyde dehydrogenase family 1 member A1|aldehyde dehydrogenase, cytosolic|retinal dehydrogenase 1
1449	20055	2.84324	-1.14917	0.555023	-2.0705	0.0384059	0.188186	Rps16	-	ribosomal protein S16	protein-coding	O	40S ribosomal protein S16
1450	234407	100.09	0.471122	0.227582	2.07012	0.0384406	0.188227	Colgalt1	2810024B22Rik|Glt25d1	collagen beta(1-O)galactosyltransferase 1	protein-coding	O	procollagen galactosyltransferase 1|glycosyltransferase 25 domain containing 1|glycosyltransferase 25 family member 1|hydroxylysine galactosyltransferase 1
1451	67015	2.77972	-1.24579	0.602062	-2.0692	0.0385269	0.188277	Ccdc91	1700086G08Rik|1810060J02Rik|p56	coiled-coil domain containing 91	protein-coding	O	coiled-coil domain-containing protein 91|GGA-binding partner
1452	72630	12.6143	0.721101	0.348509	2.0691	0.0385363	0.188277	Hspa12b	2700081N06Rik	heat shock protein 12B	protein-coding	O	heat shock 70 kDa protein 12B
1453	241118	3.77653	1.10422	0.533734	2.06886	0.0385591	0.188277	Asic4	Accn4|BNAC4	acid-sensing (proton-gated) ion channel family member 4	protein-coding	O	acid-sensing ion channel 4|amiloride-sensitive cation channel 4, pituitary
1454	19943	8.44194	-1.01808	0.492113	-2.06879	0.0385656	0.188277	Rpl28	D7Wsu21e	ribosomal protein L28	protein-coding	O	60S ribosomal protein L28
1455	16497	10.071	-0.825235	0.398934	-2.0686	0.0385835	0.188277	Kcnab1	Akr8a8|Kvbeta1.1|mKv(beta)1	potassium voltage-gated channel, shaker-related subfamily, beta member 1	protein-coding	O	voltage-gated potassium channel subunit beta-1|K(+) channel subunit beta-1|voltage dependent potassium channel subunit beta-1
1456	237761	44.1554	0.473202	0.228816	2.06804	0.0386361	0.188404	Sowaha	A830006N08Rik|Ankrd43	sosondowah ankyrin repeat domain family member A	protein-coding	O	ankyrin repeat domain-containing protein SOWAHA|ankyrin repeat domain 43|ankyrin repeat domain-containing protein 43|protein sosondowah homolog A
1457	100038467	19.1644	0.836829	0.404714	2.0677	0.0386679	0.18843	A630072L19Rik	-	RIKEN cDNA A630072L19 gene	ncRNA	O	-
1458	226180	28.5902	0.496801	0.240419	2.0664	0.0387909	0.1889	Ina	NF-66|NF66|alpha-Inx	internexin neuronal intermediate filament protein, alpha	protein-coding	O	alpha-internexin|66 kDa neurofilament protein|neurofilament-66
1459	108150	5.77192	1.02283	0.495221	2.0654	0.0388854	0.189217	Galnt7	-	polypeptide N-acetylgalactosaminyltransferase 7	protein-coding	O	N-acetylgalactosaminyltransferase 7|UDP-GalNAc:polypeptide N-acetylgalactosaminyltransferase 7|UDP-N-acetyl-alpha-D-galactosamine: polypeptide N-acetylgalactosaminyltransferase 7|galNAc-T7|polypeptide GalNAc transferase 7|pp-GaNTase 7|ppGaNTase-T7|protein-UDP acetylgalactosaminyltransferase 7
1460	14634	5.63795	1.01763	0.492765	2.06514	0.0389095	0.189217	Gli3	Bph|GLI3-190|GLI3FL|Pdn|Xt|add	GLI-Kruppel family member GLI3	protein-coding	O	transcriptional activator GLI3|GLI3 form of 190 kDa|GLI3 full length protein|anterior digit pattern deformity|brachyphalangy|extra toes|polydactyly Nagoya|zinc finger protein GLI3
1461	100502699	792.953	-0.247286	0.119774	-2.06461	0.0389601	0.189334
1462	68281	78.9009	-0.656739	0.318322	-2.06313	0.0391004	0.189886	4930430F08Rik	4930571E09Rik|A730088G13Rik|C430008C19Rik	RIKEN cDNA 4930430F08 gene	protein-coding	O	uncharacterized protein C12orf29 homolog
1463	386612	14.2052	0.810868	0.393129	2.0626	0.0391505	0.189999	Thoc6	F830014G06Rik|Wdr58	THO complex 6	protein-coding	O	THO complex subunit 6 homolog|WD repeat domain 58|WD repeat-containing protein 58
1464	18417	2.27034	-1.22255	0.592965	-2.06176	0.039231	0.19026	Cldn11	Claudin-11|Claudin11|Osp|Otm	claudin 11	protein-coding	O	claudin-11|oligodendrocyte transmembrane protein|oligodendrocyte-specific protein
1465	67197	3.50275	-1.20256	0.583915	-2.05948	0.0394487	0.190967	Zcrb1	2700088M22Rik|Madp-1	zinc finger CCHC-type and RNA binding motif 1	protein-coding	O	zinc finger CCHC-type and RNA-binding motif-containing protein 1|U11/U12 small nuclear ribonucleoprotein 31 kDa protein|U11/U12 snRNP 31 kDa protein
1466	56086	5.19014	-1.07007	0.519584	-2.05947	0.0394495	0.190967	Set	2610030F17Rik|5730420M11Rik|I-2PP2A|StF-IT-1|TAF-I	SET nuclear oncogene	protein-coding	O	protein SET|SET translocation|phosphatase 2A inhibitor I2PP2A|template-activating factor I
1467	50995	2.04212	-1.23938	0.601887	-2.05915	0.0394795	0.190967	Uba2	Arx|Sae2|UBA1|Ubl1a2|Uble1b	ubiquitin-like modifier activating enzyme 2	protein-coding	O	SUMO-activating enzyme subunit 2|SUMO1 activating enzyme subunit 2|Sumo-1 activating enzyme subunit 2|anthracycline-associated resistance ARX|ubiquitin-like 1 (sentrin) activating enzyme E1B|ubiquitin-like 1 (sentrin) activating enzyme subunit 2|ubiquitin-like 1-activating enzyme E1B
1468	24012	2.54042	-1.24215	0.603315	-2.05888	0.0395057	0.190967	Rgs7	-	regulator of G protein signaling 7	protein-coding	O	regulator of G-protein signaling 7|Regulator of G-protein signaling 7 (RGS7)
1469	320174	103.782	0.460046	0.223451	2.05882	0.0395114	0.190967	A830082K12Rik	-	RIKEN cDNA A830082K12 gene	ncRNA	O	-
1470	56295	1.97939	-1.23389	0.599819	-2.0571	0.0396764	0.191498	Higd1a	2210020B17Rik|7420700H20Rik|HIMP1|Hig1	HIG1 domain family, member 1A	protein-coding	O	HIG1 domain family member 1A, mitochondrial|hypoxia induced gene 1|hypoxia-inducible gene 1 protein
1471	76709	3.8688	-1.15542	0.561704	-2.057	0.0396867	0.191498	Arpc2	2210023N03Rik|34kDa|p34-Arc	actin related protein 2/3 complex, subunit 2	protein-coding	O	actin-related protein 2/3 complex subunit 2|arp2/3 complex 34 kDa subunit
1472	54338	1.8335	-1.21785	0.592097	-2.05684	0.0397021	0.191498	Slc23a2	NBTL1|SVCT2|Slc23a1|YSPL2|YSPL3|mKIAA0238	solute carrier family 23 (nucleobase transporters), member 2	protein-coding	O	solute carrier family 23 member 2|Na(+)/L-ascorbic acid transporter 2|SVCT-2|mSVCT2|sodium-dependent vitamin C transporter 2|solute carrier family 23 (nucleobase transporters), member 1|yolk sac permease-like molecule 2
1473	67338	57.655	-0.454833	0.221209	-2.05612	0.0397709	0.1917	Rffl	1700051E09Rik|4930516L10Rik|Carp2	ring finger and FYVE like domain containing protein	protein-coding	O	E3 ubiquitin-protein ligase rififylin|RING finger and FYVE-like domain-containing protein 1|RING-type E3 ubiquitin transferase rififylin|fring|rififylin
1474	218397	18.9274	-0.635213	0.309123	-2.05489	0.0398897	0.192142	Rasa1	Gap|RasGAP|Rasa	RAS p21 protein activator 1	protein-coding	O	ras GTPase-activating protein 1|GTPase-activating protein|p120-rasGAP
1475	71521	8.22152	-0.838304	0.408181	-2.05376	0.0399993	0.192539	Pds5a	9030416H16Rik|B230308N11Rik|E230024D05Rik	PDS5 cohesin associated factor A	protein-coding	O	sister chromatid cohesion protein PDS5 homolog A|PDS5, regulator of cohesion maintenance, homolog A
1476	21687	8.98701	-0.800028	0.389664	-2.05312	0.0400607	0.192704	Tek	Cd202b|Hyk|STK1|Tie-2|Tie2	TEK receptor tyrosine kinase	protein-coding	O	angiopoietin-1 receptor|endothelial tyrosine kinase|endothelial-specific receptor tyrosine kinase|p140 TEK|tunica interna endothelial cell kinase|tyrosine kinase with Ig and EGF homology domains-2|tyrosine-protein kinase receptor TEK|tyrosine-protein kinase receptor TIE-2
1477	73635	15.697	0.714959	0.348327	2.05255	0.0401163	0.192841	Ptges3l	1110069E20Rik|1700113I22Rik	prostaglandin E synthase 3 like	protein-coding	O	putative protein PTGES3L|alanyl-tRNA synthetase domain containing 1|prostaglandin E synthase 3 (cytosolic)-like
1478	22210	6.44253	-1.24536	0.606894	-2.05201	0.0401684	0.192961	Ube2b	E2-14k|E214K|HR6B|Rad6b|mHR6B	ubiquitin-conjugating enzyme E2B	protein-coding	O	ubiquitin-conjugating enzyme E2 B|E2 ubiquitin-conjugating enzyme B|RAD6 homolog B|ubiquitin carrier protein B|ubiquitin-conjugating enzyme E2B, RAD6 homology|ubiquitin-protein ligase B
1479	76787	4.93923	-1.02634	0.500304	-2.05143	0.040225	0.192982	Ppfia3	2410127E16Rik	protein tyrosine phosphatase, receptor type, f polypeptide (PTPRF), interacting protein (liprin), alpha 3	protein-coding	O	liprin-alpha-3|Liprin-alpha3|PTPRF-interacting protein alpha-3|protein tyrosine phosphatase receptor type f polypeptide-interacting protein alpha-3
1480	100862154	2218.79	0.311717	0.151953	2.05141	0.0402272	0.192982
1481	71971	3.43727	1.09085	0.531848	2.05105	0.0402621	0.193019	Zswim1	2410003H12Rik	zinc finger SWIM-type containing 1	protein-coding	O	zinc finger SWIM domain-containing protein 1|zinc finger, SWIM domain containing 1
1482	329908	4.81992	-0.998521	0.486954	-2.05054	0.0403113	0.193124	Usp24	2700066K03Rik|2810030C21Rik|B130021E18	ubiquitin specific peptidase 24	protein-coding	O	ubiquitin carboxyl-terminal hydrolase 24|deubiquitinating enzyme 24|ubiquitin specific protease 24|ubiquitin thioesterase 24|ubiquitin thiolesterase 24|ubiquitin-specific-processing protease 24
1483	67884	8.93055	0.783617	0.382416	2.04912	0.04045	0.193487	Cfap410	1810043G02Rik|D10Jhu13e	cilia and flagella associated protein 410	protein-coding	O	cilia- and flagella-associated protein 410|protein C21orf2 homolog
1484	21429	24.8667	0.555016	0.270878	2.04895	0.0404671	0.193487	Ubtf	A930005G04Rik|NOR-90|Tcfubf|UBF|UBF-1|UBF1	upstream binding transcription factor, RNA polymerase I	protein-coding	O	nucleolar transcription factor 1|transcription factor UBF|upstream-binding factor 1
1485	17827	79.68	0.620056	0.302674	2.04859	0.0405023	0.193487	Mtx1	Gcap6|Mtx	metaxin 1	protein-coding	O	metaxin-1|mitochondrial outer membrane import complex protein 1
1486	19933	4.188	-1.09974	0.536844	-2.04853	0.0405081	0.193487	Rpl21	8430440E03Rik|L21	ribosomal protein L21	protein-coding	O	60S ribosomal protein L21
1487	215708	3.0853	-1.1103	0.542041	-2.04838	0.0405232	0.193487	Miga1	A930038D06|C030011O14Rik|Fam73a|Mita1	mitoguardin 1	protein-coding	O	mitoguardin 1|family with sequence similarity 73, member A|protein FAM73A
1488	100502891	285.089	0.281324	0.137368	2.04795	0.0405648	0.193555
1489	320400	161.43	0.355222	0.173485	2.04757	0.0406021	0.193603	Gm16897	C030002c11rik	predicted gene, 16897	ncRNA	O	-
1490	629678	14.6611	0.684037	0.334225	2.04664	0.0406939	0.193895	Gm6994	EG629678	predicted gene 6994	ncRNA	O	-
1491	26931	15.4994	-0.681884	0.333213	-2.04639	0.040718	0.193895	Ppp2r5c	2610043M05Rik|2700063L20Rik|D12Bwg0916e	protein phosphatase 2, regulatory subunit B', gamma	protein-coding	O	serine/threonine-protein phosphatase 2A 56 kDa regulatory subunit gamma isoform|B56/PP2A gamma|Band 8A
1492	100503790	579.398	0.486155	0.237689	2.04534	0.0408218	0.194259	Gm19897	-	predicted gene, 19897	ncRNA	O	-
1493	20933	3.61037	1.11863	0.547093	2.04469	0.0408855	0.194432	Med22	Surf-5|Surf5	mediator complex subunit 22	protein-coding	O	mediator of RNA polymerase II transcription subunit 22|surfeit gene 5|surfeit locus protein 5
1494	278725	8.99056	0.952042	0.465969	2.04314	0.0410382	0.195028	E130310I04Rik	A930019C19Rik	RIKEN cDNA E130310I04 gene	ncRNA	O	-
1495	67530	2.48264	-1.19435	0.585104	-2.04127	0.0412242	0.195781	Uqcrb	2210415M14Rik|QP-C|QPC|UQBC|UQBP|UQPC	ubiquinol-cytochrome c reductase binding protein	protein-coding	O	cytochrome b-c1 complex subunit 7|complex III subunit 7|complex III subunit VII|ubiquinol-cytochrome c reductase complex 14 kDa protein
1496	63985	5.3208	-1.23645	0.60603	-2.04024	0.0413264	0.195916	Gmfb	3110001H22Rik|3110001O16Rik|D14Ertd630e	glia maturation factor, beta	protein-coding	O	glia maturation factor beta|GMF-beta
1497	23821	261	0.56362	0.276253	2.04023	0.0413277	0.195916	Bace1	ASP2|Bace	beta-site APP cleaving enzyme 1	protein-coding	O	beta-secretase 1|APP beta-secretase|asp 2|aspartyl protease 2|beta-site amyloid precursor protein cleaving enzyme 1|memapsin-2|membrane-associated aspartic protease 2
1498	224997	5.75563	-0.947161	0.46426	-2.04015	0.0413355	0.195916	Dlgap1	4933422O14Rik|9630002F18|D17Bwg0511e|GKAP/SAPAP|GKPA/SAPAP|Gkap|Sapap1|mKIAA4162	DLG associated protein 1	protein-coding	O	disks large-associated protein 1|DAP-1 beta|PSD-95/SAP90-binding protein 1|SAP90/PSD-95 associated protein 1|discs, large homolog-associated protein 1|guanylate kinase-associated protein
1499	100861608	139.995	0.921551	0.451901	2.03928	0.0414225	0.196169
1500	20843	3.05738	-1.20464	0.590844	-2.03885	0.0414646	0.196169	Stag2	9230105L23Rik|B230112I07Rik|SA-2|SAP2	stromal antigen 2	protein-coding	O	cohesin subunit SA-2|SCC3 homolog 2|nuclear protein SA2
1501	110854	3.11501	-1.19326	0.58528	-2.03878	0.0414717	0.196169	Ptpa	2610042B21Rik|PR53|Ppp2r4	protein phosphatase 2 protein activator	protein-coding	O	serine/threonine-protein phosphatase 2A activator|phosphotyrosyl phosphatase activator|protein phosphatase 2A activator, regulatory subunit B|protein phosphatase 2A, regulatory subunit B (PR 53)|serine/threonine-protein phosphatase 2A regulatory subunit 4|serine/threonine-protein phosphatase 2A regulatory subunit B'
1502	54151	32.7318	0.462103	0.226689	2.03849	0.0415011	0.196177	Cyhr1	1110031M01Rik|Chrp|Zftraf1	cysteine and histidine rich 1	protein-coding	O	cysteine and histidine-rich protein 1|cysteine and histidine-rich cytoplasmic protein|zinc finger TRAF-type containing 1
1503	100861858	377.911	0.417191	0.204773	2.03733	0.0416165	0.196592
1504	100504021	582.904	0.427354	0.209851	2.03647	0.0417033	0.196871	Gm17638	-	predicted gene, 17638	ncRNA	O	-
1505	71226	164.407	0.365767	0.17979	2.03442	0.0419096	0.197381	4933433G19Rik	-	RIKEN cDNA 4933433G19 gene	ncRNA	O	-
1506	71474	7.70087	0.829902	0.407933	2.03441	0.0419102	0.197381	Ppp6r2	1110033O10Rik|8430411H09Rik|B230107H12Rik|Pp6r2|Saps2	protein phosphatase 6, regulatory subunit 2	protein-coding	O	serine/threonine-protein phosphatase 6 regulatory subunit 2|SAPS domain family, member 2
1507	380684	50.7746	0.539249	0.265069	2.03437	0.041914	0.197381	Nefh	NF-H|NF200|Nfh|mKIAA0845	neurofilament, heavy polypeptide	protein-coding	O	neurofilament heavy polypeptide|200 kDa neurofilament protein|neurofilament 200kDa|neurofilament triplet H protein
1508	327655	51.5498	0.550261	0.270493	2.03429	0.0419226	0.197381	Ppip5k1	B430315C20Rik|Hisppd2a|mKIAA0377	diphosphoinositol pentakisphosphate kinase 1	protein-coding	O	inositol hexakisphosphate and diphosphoinositol-pentakisphosphate kinase 1|VIP1 homolog|histidine acid phosphatase domain containing 2A|histidine acid phosphatase domain-containing protein 2A|insP6 and PP-IP5 kinase 1
1509	19328	2.29852	-1.21084	0.595345	-2.03384	0.0419679	0.197432	Rab12	2900054P15Rik	RAB12, member RAS oncogene family	protein-coding	O	ras-related protein Rab-12|rab-13
1510	100861864	59.9623	-0.556805	0.273807	-2.03357	0.0419951	0.197432
1511	75571	33.0061	-0.479051	0.235597	-2.03335	0.0420168	0.197432	Spata9	1700030K01Rik|4930599C08Rik|A930023H06Rik	spermatogenesis associated 9	protein-coding	O	spermatogenesis-associated protein 9
1512	19684	3.52201	-1.05204	0.51748	-2.03301	0.0420512	0.197463	Rdx	-	radixin	protein-coding	O	radixin|ESP10
1513	100862103	1036.1	0.477565	0.234969	2.03246	0.0421068	0.197593
1514	235072	18.5792	-1.18829	0.58479	-2.03199	0.0421546	0.197687	Septin7	Cdc10|E430034N22|Sept7	septin 7	protein-coding	O	septin-7|CDC10 protein homolog|cell division cycle 10 homolog
1515	13185	2.51434	-1.15595	0.569097	-2.0312	0.0422346	0.197931	Vps26c	Dcra|Dscr3	VPS26 endosomal protein sorting factor C	protein-coding	O	vacuolar protein sorting-associated protein 26C|DSCR3 arrestin fold containing|Down syndrome critical region gene 3|Down syndrome critical region gene A|Down syndrome critical region protein 3 homolog|Down syndrome critical region protein A homolog
1516	24071	2.64139	-1.1357	0.559375	-2.0303	0.0423258	0.19816	Synj2bp	ARIP2|ActRIP4|D12Wsu118e|OMP25	synaptojanin 2 binding protein	protein-coding	O	synaptojanin-2-binding protein|activin receptor interacting protein 2|activin receptor-interacting protein 4|mitochondrial outer membrane protein 25|outer membrane protein 25
1517	100504714	12.0474	0.786533	0.387422	2.03017	0.0423393	0.19816	Gm16793	-	predicted gene, 16793	ncRNA	O	-
1518	18823	27.7074	-1.03159	0.508248	-2.0297	0.0423867	0.198166	Plp1	DM20|Plp|jimpy|jp|msd|rsh	proteolipid protein (myelin) 1	protein-coding	O	myelin proteolipid protein|lipophilin|myelin synthesis deficiency|rump shaker
1519	20617	5.3424	-1.16137	0.572214	-2.02961	0.0423964	0.198166	Snca	NACP|alpha-Syn|alphaSYN	synuclein, alpha	protein-coding	O	alpha-synuclein|non-A beta component of AD amyloid|non-A4 component of amyloid
1520	328967	2.9456	1.12149	0.552787	2.0288	0.042479	0.198375	Arhgef37	4933429F08Rik	Rho guanine nucleotide exchange factor (GEF) 37	protein-coding	O	rho guanine nucleotide exchange factor 37|probable guanine nucleotide exchange factor FLJ41603 homolog
1521	53378	5.27183	-1.01867	0.502152	-2.02862	0.042497	0.198375	Sdcbp	MDA-9|Sycl|syntenin-1	syndecan binding protein	protein-coding	O	syntenin-1|scaffold protein Pbp1|syndecan interacting protein|syndecan-binding protein 1|syntenin
1522	72567	5.37448	-1.03662	0.511323	-2.02734	0.0426279	0.198855	Bclaf1	2610102K23Rik|2700025J07Rik|2810454G14Rik|5730534O06Rik|Btf|mKIAA0164	BCL2-associated transcription factor 1	protein-coding	O	bcl-2-associated transcription factor 1
1523	83493	2.37776	-1.22915	0.60645	-2.02679	0.0426841	0.198987	Sacm1l	SAC1|Sac1p|mKIAA0851	SAC1 suppressor of actin mutations 1-like (yeast)	protein-coding	O	phosphatidylinositol-3-phosphatase SAC1|phosphatidylinositide phosphatase SAC1|phosphatidylinositol-4-phosphate phosphatase|polyphosphatidylinositol phosphatase|suppressor of actin mutations 1-like protein
1524	100861760	22.1199	0.580996	0.286838	2.02552	0.0428144	0.199344
1525	227738	8.69201	0.827053	0.408322	2.02549	0.0428169	0.199344	Lrsam1	-	leucine rich repeat and sterile alpha motif containing 1	protein-coding	O	E3 ubiquitin-protein ligase LRSAM1|RING-type E3 ubiquitin transferase LRSAM1|leucine-rich repeat and sterile alpha motif-containing protein 1|tsg101-associated ligase
1526	100502995	5498.21	0.413432	0.204332	2.02333	0.043039	0.200247	Gm19494	-	predicted gene, 19494	ncRNA	O	-
1527	22763	9.51153	-1.21873	0.602736	-2.02199	0.0431776	0.20076	Zfr	C920030H05Rik	zinc finger RNA binding protein	protein-coding	O	zinc finger RNA-binding protein
1528	16170	4.88038	1.05246	0.520708	2.0212	0.0432591	0.201008	Il16	mKIAA4048	interleukin 16	protein-coding	O	pro-interleukin-16
1529	654803	10.2715	0.789355	0.390687	2.02043	0.0433391	0.201248	B130055M24Rik	-	RIKEN cDNA B130055M24 gene	ncRNA	O	-
1530	102866	2.2982	-1.20119	0.594686	-2.01988	0.0433958	0.201277	Pls3	-	plastin 3 (T-isoform)	protein-coding	O	plastin-3|T-fimbrin|T-plastin|plastin 3, T
1531	223527	1.87959	-1.19482	0.591575	-2.01972	0.0434121	0.201277	Eny2	1810057B09Rik|6720481I12|DC6|Ey2	ENY2 transcription and export complex 2 subunit	protein-coding	O	transcription and mRNA export factor ENY2|e(y)2 homolog|e(y)2 protein|enhancer of yellow 2 homolog|enhancer of yellow 2 transcription factor homolog|enhancer of yellow eye homolog
1532	11941	6.47667	-0.89902	0.4452	-2.01936	0.0434495	0.201277	Atp2b2	D6Abb2e|Gena300|PMCA2|Tmy|dfw|jog|wms|wri	ATPase, Ca++ transporting, plasma membrane 2	protein-coding	O	plasma membrane calcium-transporting ATPase 2|deaf waddler|plasma membrane calcium ATPase|plasma membrane calcium pump|wriggle
1533	66713	4.63362	-1.1157	0.552525	-2.01927	0.0434588	0.201277	Actr2	4921510D23Rik|Arp2|D6Ertd746e	ARP2 actin-related protein 2	protein-coding	O	actin-related protein 2|ARP2 actin-related protein 2 homolog|actin-like protein 2
1534	11674	14.6068	-0.763832	0.378427	-2.01844	0.0435456	0.201547	Aldoa	Aldo-1|Aldo1	aldolase A, fructose-bisphosphate	protein-coding	O	fructose-bisphosphate aldolase A|muscle-type aldolase
1535	100862112	687.24	0.311081	0.154145	2.0181	0.0435806	0.201578
1536	652925	56.8298	-0.640869	0.317763	-2.01681	0.0437148	0.20193	Tmem243	4930420K17Rik|E030031F02Rik	transmembrane protein 243, mitochondrial	protein-coding	O	transmembrane protein 243
1537	19046	6.82976	-1.17678	0.583621	-2.01635	0.0437632	0.20193	Ppp1cb	1200010B19	protein phosphatase 1 catalytic subunit beta	protein-coding	O	serine/threonine-protein phosphatase PP1-beta catalytic subunit|PP-1B
1538	236539	2.13899	-1.18348	0.586972	-2.01624	0.043775	0.20193	Phgdh	3-PGDH|3PGDH|4930479N23|A10|PGAD|PGD|PGDH|SERA	3-phosphoglycerate dehydrogenase	protein-coding	O	D-3-phosphoglycerate dehydrogenase|3-phosphoglycerate dehyrogenase
1539	100861932	498.418	0.36036	0.178744	2.01606	0.0437933	0.20193
1540	13383	6.64064	-1.04698	0.519384	-2.01581	0.0438198	0.20193	Dlg1	B130052P05Rik|Dlgh1|E-dlg/SAP97|SAP-97|SAP97|mKIAA4187	discs large MAGUK scaffold protein 1	protein-coding	O	disks large homolog 1|discs, large homolog 1|embryo-dlg/synapse-associated protein 97
1541	216119	6.53086	0.949828	0.471206	2.01574	0.0438274	0.20193	Ybey	1110068N23Rik|A130042E20Rik|C21orf57|ORF57|ORF66	ybeY metallopeptidase	protein-coding	O	endoribonuclease YbeY|putative metalloprotease C21orf57 homolog|putative ribonuclease|rRNA maturation factor homolog
1542	100861809	109.258	-0.456239	0.226456	-2.01469	0.0439366	0.202302
1543	110876	3.05603	-1.15334	0.572969	-2.01292	0.0441233	0.202778	Scn2a	6430408L10|A230052E19Rik|Nav1.2|Scn2a1	sodium channel, voltage-gated, type II, alpha	protein-coding	O	sodium channel protein type 2 subunit alpha|sodium channel, voltage-gated, type II, alpha 1|sodium channel, voltage-gated, type II, alpha polypeptide 1|voltage-gated sodium channel subunit alpha Nav1.2
1544	231872	57.486	0.508526	0.252633	2.01291	0.0441244	0.202778	Aimp2	Aimp2(p38)|Jtv1	aminoacyl tRNA synthetase complex-interacting multifunctional protein 2	protein-coding	O	aminoacyl tRNA synthase complex-interacting multifunctional protein 2|ARS interacting multifunctional protein 2|multisynthase complex auxiliary component p38|multisynthetase complex auxiliary component p38|protein JTV-1
1545	67045	2.65555	-1.14547	0.569128	-2.01268	0.0441479	0.202778	Riok2	2010110K24Rik|2410085M17Rik	RIO kinase 2	protein-coding	O	serine/threonine-protein kinase RIO2
1546	320404	12.6653	0.669536	0.332668	2.01262	0.0441543	0.202778	Itpkb	1110033J02Rik|E130307H12Rik	inositol 1,4,5-trisphosphate 3-kinase B	protein-coding	O	inositol-trisphosphate 3-kinase B
1547	107568	48.7156	-0.573195	0.284895	-2.01195	0.0442252	0.202973	Wwp1	8030445B08Rik|AIP5|SDRP1|Tiul1	WW domain containing E3 ubiquitin protein ligase 1	protein-coding	O	NEDD4-like E3 ubiquitin-protein ligase WWP1|HECT-type E3 ubiquitin transferase WWP1|WW domain-containing protein 1
1548	18458	2.68313	-1.19648	0.594884	-2.01129	0.0442948	0.203161	Pabpc1	PABP|Pabp1|PabpI|Pabpl1|ePAB	poly(A) binding protein, cytoplasmic 1	protein-coding	O	polyadenylate-binding protein 1|PABP-1|poly(A)-binding protein 1
1549	100861829	145.409	0.508377	0.252842	2.01065	0.0443622	0.203339
1550	19345	2.77685	-1.19397	0.593928	-2.01029	0.0444006	0.203384	Rab5c	Rabl	RAB5C, member RAS oncogene family	protein-coding	O	ras-related protein Rab-5C
1551	67860	4.06472	-1.11563	0.555196	-2.00943	0.0444915	0.203668	S100a16	2300002L21Rik|DT1P1A7|S100F	S100 calcium binding protein A16	protein-coding	O	protein S100-A16
1552	100504658	121.674	0.443984	0.221068	2.00836	0.0446048	0.204055
1553	26456	4.86817	0.99938	0.498715	2.00391	0.0450797	0.205988	Sema4g	-	sema domain, immunoglobulin domain (Ig), transmembrane domain (TM) and short cytoplasmic domain, (semaphorin) 4G	protein-coding	O	semaphorin-4G
1554	269610	5.49983	0.990114	0.494155	2.00365	0.0451076	0.205988	Chd5	4930532L22Rik|B230399N07Rik|CHD-5	chromodomain helicase DNA binding protein 5	protein-coding	O	chromodomain-helicase-DNA-binding protein 5|ATP-dependent helicase CHD5
1555	100862160	63.7046	1.04099	0.519562	2.00359	0.0451143	0.205988
1556	19982	4.6538	-1.21317	0.605796	-2.0026	0.0452201	0.206139	Rpl36a	L44L|Rpl44	ribosomal protein L36A	protein-coding	O	60S ribosomal protein L36a|60S ribosomal protein L44|ribosomal protein L44
1557	217082	3.31803	-1.13762	0.568094	-2.00252	0.0452284	0.206139	Hlf	E230015K02Rik	hepatic leukemia factor	protein-coding	O	hepatic leukemia factor
1558	67453	3.99121	-1.15044	0.57452	-2.00244	0.0452379	0.206139	Slc25a46	1200007B05Rik	solute carrier family 25, member 46	protein-coding	O	mitochondrial outer membrane protein SLC25A46
1559	54683	2.52004	-1.21234	0.605643	-2.00174	0.0453127	0.206139	Prdx5	AOEB166|AOPP|PLP|Pmp20|Prdx6|PrxV	peroxiredoxin 5	protein-coding	O	peroxiredoxin-5, mitochondrial|antioxidant enzyme B166|liver tissue 2D-page spot 2D-0014IV|peroxiredoxin 6|peroxiredoxin V|peroxisomal antioxidant enzyme|peroxisomal membrane protein 20|thioredoxin peroxidase PMP20|thioredoxin reductase|thioredoxin-dependent peroxiredoxin 5
1560	18975	5.0667	-0.937917	0.468557	-2.00172	0.0453154	0.206139	Polg	PolgA	polymerase (DNA directed), gamma	protein-coding	O	DNA polymerase subunit gamma-1|DNA polymerase gamma subunit 1 (Mitochondrial DNA polymerase catalytic subunit) (PolG-alpha)|Pol gamma|mitochondrial DNA polymerase catalytic subunit|mitochondrial DNA polymerase gamma|mitochondrial polymerase gamma|polG-alpha|polymerase, gamma
1561	57439	1.92305	-1.20196	0.600543	-2.00146	0.0453427	0.206139	Tmem183a	1300007B12Rik|1700020N19Rik|Tmem183	transmembrane protein 183A	protein-coding	O	transmembrane protein 183
1562	19325	72.6204	-0.408749	0.204233	-2.00139	0.0453507	0.206139	Rab10	-	RAB10, member RAS oncogene family	protein-coding	O	ras-related protein Rab-10
1563	17888	42.1905	0.583329	0.291518	2.00101	0.0453916	0.206193	Myh6	A830009F23Rik|Myhc-a|Myhca|alpha-MHC|alphaMHC	myosin, heavy polypeptide 6, cardiac muscle, alpha	protein-coding	O	myosin-6|alpha cardiac MHC|alpha myosin|cardiomyopathy, hypertrophic 1|myHC-alpha|myosin heavy chain 6|myosin heavy chain, cardiac muscle, adult
1564	18747	2.31867	-1.1957	0.598067	-1.99928	0.0455786	0.206883	Prkaca	PKCD|Pkaca	protein kinase, cAMP dependent, catalytic, alpha	protein-coding	O	cAMP-dependent protein kinase catalytic subunit alpha|PKA C-alpha|sperm cAMP-dependent protein kinase catalytic subunit
1565	70730	2.43114	1.15619	0.578364	1.99906	0.0456017	0.206883	6330409D20Rik	-	RIKEN cDNA 6330409D20 gene	ncRNA	O	-
1566	100504626	11.4061	0.873703	0.437165	1.99856	0.0456555	0.206893	Gm16364	Gm16365|Hilnc	predicted gene 16364	ncRNA	O	-
1567	12616	4.78994	-1.10871	0.554811	-1.99835	0.0456785	0.206893	Cenpb	CENP-B	centromere protein B	protein-coding	O	major centromere autoantigen B|centromere autoantigen B
1568	13063	3.7504	-1.15546	0.578261	-1.99817	0.045698	0.206893	Cycs	-	cytochrome c, somatic	protein-coding	O	cytochrome c, somatic
1569	224090	4.02341	-0.999292	0.500177	-1.99788	0.0457301	0.206893	Tmem44	1700007N03Rik|9330161C17Rik|B230220N21	transmembrane protein 44	protein-coding	O	transmembrane protein 44
1570	217869	7.13153	-1.03236	0.516814	-1.99754	0.0457667	0.206893	Eif5	2810011H21Rik|D12Ertd549e	eukaryotic translation initiation factor 5	protein-coding	O	eukaryotic translation initiation factor 5|eIF-5
1571	52231	96.5988	0.473849	0.237232	1.99741	0.0457806	0.206893	Ankzf1	1300008P06Rik|2810025E10Rik|D1Ertd161e	ankyrin repeat and zinc finger domain containing 1	protein-coding	O	ankyrin repeat and zinc finger domain-containing protein 1
1572	67054	16.0488	-0.641081	0.321002	-1.99712	0.045812	0.206893	Paics	2610511I09Rik|ADE2H1|AIRC|PAIS	phosphoribosylaminoimidazole carboxylase, phosphoribosylaminoribosylaminoimidazole, succinocarboxamide synthetase	protein-coding	O	bifunctional phosphoribosylaminoimidazole carboxylase/phosphoribosylaminoimidazole succinocarboxamide synthetase|multifunctional protein ADE2
1573	56409	7.93133	-0.933565	0.467541	-1.99676	0.0458517	0.206893	Nudt3	1110011B09Rik|Dipp|Dipp1	nudix hydrolase 3	protein-coding	O	diphosphoinositol polyphosphate phosphohydrolase 1|DIPP-1|diadenosine 5',5'''-P1,P6-hexaphosphate hydrolase 1|nudix (nucleoside diphosphate linked moiety X)-type motif 3|nudix (nucleotide diphosphate linked moiety X)-type motif 3
1574	50926	4.20059	-1.11215	0.557017	-1.99662	0.0458661	0.206893	Hnrnpdl	D5Ertd650e|D5Wsu145e|Hnrnpdl1|Hnrpdl|JKTBP|hnRNP DL|hnRNP-DL	heterogeneous nuclear ribonucleoprotein D-like	protein-coding	O	heterogeneous nuclear ribonucleoprotein D-like|JKT41-binding protein|hnRNP D-like|hnRPD-like protein
1575	78800	2.18894	-1.18281	0.592532	-1.9962	0.0459126	0.206936	4930480K15Rik	-	RIKEN cDNA 4930480K15 gene	ncRNA	O	-
1576	56876	10.3211	-0.993701	0.497872	-1.9959	0.0459451	0.206936	Nsmf	Jacob|Nelf	NMDA receptor synaptonuclear signaling and neuronal migration factor	protein-coding	O	NMDA receptor synaptonuclear signaling and neuronal migration factor|juxtasynaptic attractor of caldendrin on dendritic boutons protein|nasal embryonic LHRH factor|nasal embryonic luteinizing hormone-releasing hormone factor
1577	56407	2.16377	-1.20407	0.603322	-1.99573	0.045963	0.206936	Trpc4ap	4833429F06Rik|D2Ertd113e|Trrp4ap|mFLJ00177|truss	transient receptor potential cation channel, subfamily C, member 4 associated protein	protein-coding	O	short transient receptor potential channel 4-associated protein|TNF-receptor ubiquitous scaffolding/signaling protein|Trp4-associated protein TAP1|rabex-5/Rin2-interacting protein|transient receptor protein 4, associated protein|trpc4-associated protein
1578	67442	28.5184	0.471976	0.236541	1.99533	0.0460071	0.207003	Retsat	0610039N19Rik|MMT-7|Ppsig	retinol saturase (all trans retinol 13,14 reductase)	protein-coding	O	all-trans-retinol 13,14-reductase|PPAR-alpha-regulated and starvation-induced gene protein|all-trans-13,14-dihydroretinol saturase
1579	66102	3.81626	1.00718	0.506236	1.98954	0.0466416	0.209725	Cxcl16	0910001K24Rik|CXCL16v1|CXCL16v2|SR-PSOX|Zmynd15|b2b498Clo	chemokine (C-X-C motif) ligand 16	protein-coding	O	C-X-C motif chemokine 16|Cxc chemokine ligand 16|SR-PSOX/CXCL16|scavenger receptor for phosphatidylserine and oxidized low density lipoprotein|small-inducible cytokine B16|transmembrane chemokine CXCL16|zinc finger, MYND-type containing 15
1580	56367	2.35799	-1.19521	0.600955	-1.98886	0.0467168	0.20993	Scoc	0610011C06Rik|2810002J11Rik|SCOCO	short coiled-coil protein	protein-coding	O	short coiled-coil protein
1581	66610	599.09	0.399181	0.200764	1.98831	0.0467779	0.210071	Abi3	2210414K06Rik|NESH	ABI family member 3	protein-coding	O	ABI gene family member 3|ABI gene family, member 3|new molecule including SH3
1582	14057	2.10248	-1.20737	0.60745	-1.9876	0.0468563	0.21029	Sfxn1	2810002O05Rik|A930015P12Rik	sideroflexin 1	protein-coding	O	sideroflexin-1|flexed tail
1583	22627	13.1402	-0.894932	0.450384	-1.98704	0.0469179	0.210434	Ywhae	-	tyrosine 3-monooxygenase/tryptophan 5-monooxygenase activation protein, epsilon polypeptide	protein-coding	O	14-3-3 protein epsilon|14-3-3 epsilon|14-3-3E|tyrosine 3-monooxygenase/tryptophan 5-monooxygenase activatioprotein, epsilon polypeptide
1584	93724	25.7936	0.533702	0.268654	1.98658	0.0469694	0.210455	Pcdhga12	Pcdh13|pc2c	protocadherin gamma subfamily A, 12	protein-coding	O	protocadherin gamma-A12|protocadherin 13|protocadherin gamma A12|protocadherin gamma B6
1585	76260	2.22701	-1.19997	0.604071	-1.98646	0.0469818	0.210455	Ttc8	0610012F22Rik|BBS8	tetratricopeptide repeat domain 8	protein-coding	O	tetratricopeptide repeat protein 8|TPR repeat protein 8|bardet-Biedl syndrome 8 protein homolog
1586	100862104	384.385	0.333497	0.167927	1.98596	0.0470375	0.210571
1587	27050	10.9719	-1.1706	0.58978	-1.9848	0.0471666	0.210906	Rps3	D7Ertd795e|Rs_3	ribosomal protein S3	protein-coding	O	40S ribosomal protein S3
1588	100861883	46.9383	0.651627	0.328349	1.98456	0.0471938	0.210906
1589	69338	1118.71	0.538392	0.271323	1.98432	0.0472204	0.210906	1700003D09Rik	-	RIKEN cDNA 1700003D09 gene	ncRNA	O	-
1590	17721	5402.85	-0.936405	0.47206	-1.98366	0.0472943	0.210906	ND5	-	NADH dehydrogenase subunit 5	protein-coding	O	-
1591	100504104	302.622	-0.335468	0.169133	-1.98345	0.0473168	0.210906	Gm16062	-	predicted gene 16062	ncRNA	O	-
1592	96875	130.469	-0.33249	0.167633	-1.98344	0.0473182	0.210906	Prg4	CACP|DOL54|JCAP|MSF|SZP|lubricin	proteoglycan 4 (megakaryocyte stimulating factor, articular superficial zone protein)	protein-coding	O	proteoglycan 4|megakaryocyte-stimulating factor|proteoglycan 3|superficial zone proteoglycan
1593	14815	1.96665	-1.19728	0.603684	-1.98328	0.0473359	0.210906	Nr3c1	GR|Grl-1|Grl1	nuclear receptor subfamily 3, group C, member 1	protein-coding	O	glucocorticoid receptor|glucocorticoid receptor 1|glucocorticoid receptor subtype P
1594	18633	2.26074	-1.13762	0.573643	-1.98316	0.0473498	0.210906	Pex16	-	peroxisomal biogenesis factor 16	protein-coding	O	peroxisomal biogenesis factor 16|peroxin-16|peroxisomal membrane protein PEX16
1595	68080	2.14573	-1.16763	0.589039	-1.98226	0.0474497	0.211071	Gpn3	A930018B01Rik|Atpbd1c|D5Ertd708e	GPN-loop GTPase 3	protein-coding	O	GPN-loop GTPase 3|ATP-binding domain 1 family member C|protein x 0004
1596	319196	3.06233	1.1067	0.558343	1.98212	0.0474654	0.211071	Ankef1	Ankrd5	ankyrin repeat and EF-hand domain containing 1	protein-coding	O	ankyrin repeat and EF-hand domain-containing protein 1|ankyrin repeat domain 5|ankyrin repeat domain-containing protein 5
1597	67295	10.7895	-1.16188	0.586207	-1.98203	0.0474761	0.211071	Rab3c	2700062I01Rik|3110015B08Rik|3110037E15Rik	RAB3C, member RAS oncogene family	protein-coding	O	ras-related protein Rab-3C|small GTP-binding protein Rab3C
1598	13043	4.18664	1.00361	0.506464	1.9816	0.0475235	0.211149	Cttn	1110020L01Rik|Ems1	cortactin	protein-coding	O	src substrate cortactin|mammary tumor and squamous cell carcinoma associated (p80/85 src substrate)
1599	22042	1.90734	-1.20322	0.607486	-1.98065	0.0476302	0.211428	Tfrc	2610028K12Rik|CD71|E430033M20Rik|Mtvr1|TFR|TFR1|TR|Trfr|p90	transferrin receptor	protein-coding	O	transferrin receptor protein 1|mammary tumor virus receptor 1
1600	333670	150.315	0.389733	0.196784	1.98052	0.0476456	0.211428	Gm867	Gm736	predicted gene 867	protein-coding	O	uncharacterized protein C22orf15 homolog
1601	72002	8.15599	0.809952	0.409091	1.97988	0.0477169	0.211523	Slc39a5	1810013D05Rik|2010205A06Rik|Zip5	solute carrier family 39 (metal ion transporter), member 5	protein-coding	O	zinc transporter ZIP5|ZIP-5|solute carrier family 39 member 5|zrt- and Irt-like protein 5
1602	14265	2.34705	-1.1684	0.590168	-1.97978	0.0477281	0.211523	Fmr1	FMRP|Fmr-1	fragile X messenger ribonucleoprotein 1	protein-coding	O	fragile X messenger ribonucleoprotein 1|synaptic functional regulator FMR1|FMRP translational regulator 1
1603	71946	6.12789	-0.90048	0.454896	-1.97953	0.0477566	0.211523	Endod1	2210414F18Rik|2310067E08Rik	endonuclease domain containing 1	protein-coding	O	endonuclease domain-containing 1 protein
1604	54201	3.88705	1.04163	0.526341	1.979	0.0478165	0.211657	Zfp316	Emzf1|Mzf3|Znf316	zinc finger protein 316	protein-coding	O	zinc finger protein 316|kruppel-related zinc finger protein|transcription factor MZF-3
1605	12010	2.11855	-1.18906	0.601034	-1.97837	0.0478874	0.211839	B2m	Ly-m11|beta2-m|beta2m	beta-2 microglobulin	protein-coding	O	beta-2-microglobulin
1606	76892	17.8643	-0.616187	0.311574	-1.97766	0.0479674	0.211977	Rnft1	0610013E23Rik	ring finger protein, transmembrane 1	protein-coding	O	E3 ubiquitin-protein ligase RNFT1|RING finger and transmembrane domain-containing protein 1
1607	230810	118.221	0.532441	0.269241	1.97756	0.0479784	0.211977	Slc30a2	ZnT-2|Znt2	solute carrier family 30 (zinc transporter), member 2	protein-coding	O	zinc transporter 2|solute carrier family 30 member 2
1608	54672	3.94321	-1.01192	0.511807	-1.97715	0.0480249	0.212008	Adgrg3	A030001G24Rik|Gpr97|Pb1|Pb99	adhesion G protein-coupled receptor G3	protein-coding	O	adhesion G protein-coupled receptor G3|G 97|G-protein coupled receptor 97|pre B-cell transcription factor 1|probable G-protein coupled receptor 97
1609	11695	1.84595	1.19225	0.603071	1.97697	0.0480451	0.212008	Alx4	lst	aristaless-like homeobox 4	protein-coding	O	homeobox protein aristaless-like 4|ALX-4|Aristaless-like 4|Strong's luxoid|aristaless 4
1610	75104	3.07206	-1.16388	0.588801	-1.97669	0.0480767	0.212015	Mmd2	4930518M15Rik	monocyte to macrophage differentiation-associated 2	protein-coding	O	monocyte to macrophage differentiation factor 2|progestin and adipoQ receptor family member 10|progestin and adipoQ receptor family member X
1611	227618	17.6588	0.866623	0.438515	1.97627	0.0481243	0.212021	Lrrc26	-	leucine rich repeat containing 26	protein-coding	O	leucine-rich repeat-containing protein 26|BK channel auxiliary gamma subunit LRRC26|BK channel auxilliary gamma subunit LRRC26
1612	26932	2.27938	-1.1402	0.577146	-1.97557	0.0482031	0.212021	Ppp2r5e	4633401M22Rik|B56beta	protein phosphatase 2, regulatory subunit B', epsilon	protein-coding	O	serine/threonine-protein phosphatase 2A 56 kDa regulatory subunit epsilon isoform|protein phosphatase 2A subunit beta
1613	20867	3.266	-1.11334	0.563559	-1.97555	0.048206	0.212021	Stip1	Hop|Sti1|p60	stress-induced phosphoprotein 1	protein-coding	O	stress-induced-phosphoprotein 1|Hsp70/Hsp90 organizing protein|IEF SSP 3521|hsc70/Hsp90-organizing protein|mSTI1|stress-inducible protein
1614	240672	3.3758	1.03949	0.526184	1.97553	0.0482082	0.212021	Dusp5	Gm337	dual specificity phosphatase 5	protein-coding	O	dual specificity protein phosphatase 5
1615	15081	3.26789	-1.18082	0.597783	-1.97533	0.0482307	0.212021	H3f3b	9430068D06Rik|H3-3a|H3-3b|H3.3B	H3.3 histone B	protein-coding	O	histone H3.3|H3 histone, family 3B|H3L-like histone
1616	23881	12.2805	-0.680567	0.344597	-1.97497	0.0482717	0.212021	G3bp2	E430034L04Rik|G3BP|mKIAA0660	GTPase activating protein (SH3 domain) binding protein 2	protein-coding	O	ras GTPase-activating protein-binding protein 2|Ras-GTPase-activating protein (GAP120) SH3-domain binding protein 2
1617	235574	5.0861	-1.05496	0.5342	-1.97483	0.0482869	0.212021	Atp2c1	1700121J11Rik|ATP2C1A|BCPM|D930003G21Rik|HHD|SPCA|SPCA1|pmr1	ATPase, Ca++-sequestering	protein-coding	O	calcium-transporting ATPase type 2C member 1|ATP-dependent Ca(2+) pump PMR1|ATPase 2C1|ATPase, Ca++ transporting, type 2C, member 1|Ca(2+)/Mn(2+)-ATPase 2C1|secretory pathway Ca(2+)-transporting ATPase type 1
1618	66676	2.42119	-1.18069	0.598108	-1.97404	0.048377	0.212285	Tmed7	3930401E15Rik|5830493P14Rik|TRAM	transmembrane p24 trafficking protein 7	protein-coding	O	transmembrane emp24 domain-containing protein 7|transmembrane emp24 protein transport domain containing 7
1619	100862052	571.214	0.381728	0.193428	1.97348	0.0484404	0.212432
1620	223601	3.72314	-1.06047	0.537461	-1.97311	0.0484828	0.212441	Cyrib	0910001A06Rik|Fam49b	CYFIP related Rac1 interactor B	protein-coding	O	CYFIP-related Rac1 interactor B|family with sequence similarity 49, member B|protein FAM49B
1621	225898	62.8557	0.533581	0.27045	1.97294	0.0485025	0.212441	Eml3	Emap-3	echinoderm microtubule associated protein like 3	protein-coding	O	echinoderm microtubule-associated protein-like 3
1622	233912	6.19026	0.879834	0.446108	1.97224	0.0485818	0.212658	Armc5	-	armadillo repeat containing 5	protein-coding	O	armadillo repeat-containing protein 5
1623	239570	33.1867	0.491149	0.249203	1.97088	0.0487371	0.212956	Ttc38	9030019H09	tetratricopeptide repeat domain 38	protein-coding	O	tetratricopeptide repeat protein 38|TPR repeat protein 38
1624	670198	45.9586	0.677095	0.343573	1.97074	0.0487531	0.212956	Gm10734	-	predicted gene 10734	unknown	O	-
1625	100861979	77.2501	0.512716	0.260175	1.97066	0.0487628	0.212956
1626	105734	9.31081	0.791219	0.401512	1.9706	0.0487699	0.212956	Tigd5	-	tigger transposable element derived 5	protein-coding	O	tigger transposable element derived 5
1627	11844	2.08625	-1.18547	0.602014	-1.96917	0.0489341	0.213499	Arf5	-	ADP-ribosylation factor 5	protein-coding	O	ADP-ribosylation factor 5
1628	17192	7.91982	-0.98952	0.502552	-1.96899	0.0489544	0.213499	Mbd3	-	methyl-CpG binding domain protein 3	protein-coding	O	methyl-CpG-binding domain protein 3|methyl-CpG-binding protein MBD3
1629	378776	213.393	0.803731	0.408264	1.96865	0.0489929	0.213536	Pcsk2os1	C630020P19Rik	proprotein convertase subtilisin/kexin type 2, opposite strand 1	ncRNA	O	-
1630	100294583	12.9365	-0.786071	0.399434	-1.96796	0.0490721	0.21375	Alkal2	6230419C23Rik|Augalpha|Fam150b	ALK and LTK ligand 2	protein-coding	O	ALK and LTK ligand 2|Augmentor alpha|Protein FAM150B|family with sequence similarity 150, member B
1631	100503704	149.842	0.346394	0.176092	1.96712	0.0491693	0.214042	Gm16861	-	predicted gene, 16861	ncRNA	O	-
1632	67887	2.00183	-1.18701	0.603695	-1.96624	0.0492708	0.214352	Saraf	1810045K07Rik|Tmem66	store-operated calcium entry-associated regulatory factor	protein-coding	O	store-operated calcium entry-associated regulatory factor|SOCE-associated regulatory factor|transmembrane protein 66
1633	66743	4.11882	-1.08401	0.551402	-1.96591	0.0493092	0.214388	Rnf220	4732477A13|4931406I20Rik|5730503K05Rik	ring finger protein 220	protein-coding	O	E3 ubiquitin-protein ligase Rnf220|RING-type E3 ubiquitin transferase Rnf220
1634	54189	6.17479	-0.907753	0.461864	-1.96541	0.0493665	0.214506	Rabep1	Rab5ep|rabaptin-5|rabaptin-5alpha	rabaptin, RAB GTPase binding effector protein 1	protein-coding	O	rab GTPase-binding effector protein 1|RAB5 effector protein|neurocrescin|rabaptin 5
1635	53424	3.10955	-1.12517	0.572735	-1.96455	0.0494666	0.214809	Tsnax	Trax	translin-associated factor X	protein-coding	O	translin-associated protein X
1636	73516	15.9759	0.674874	0.343658	1.9638	0.0495537	0.215056	1700086O06Rik	-	RIKEN cDNA 1700086O06 gene	ncRNA	O	-
1637	11909	2.65562	-1.13262	0.576966	-1.96306	0.0496389	0.215176	Atf2	Atf-2|CRE-BP|Creb2|D130078H02Rik|Tg(Gzma-Klra1)7Wum|mXBP	activating transcription factor 2	protein-coding	O	cyclic AMP-dependent transcription factor ATF-2|cAMP response element-binding protein CRE-BP1|cAMP-dependent transcription factor ATF-2
1638	64177	84.0815	0.481831	0.245474	1.96286	0.0496626	0.215176	Trpv6	CAT|CaT1|Cac|Ecac2|Otrpc3	transient receptor potential cation channel, subfamily V, member 6	protein-coding	O	transient receptor potential cation channel subfamily V member 6|calcium transport protein 1|epithelial calcium channel 2|osmosensitive transient receptor potential channel 3
1639	68695	8.01137	0.792081	0.403552	1.96277	0.0496724	0.215176	Hddc3	1110033O09Rik|MESH1	HD domain containing 3	protein-coding	O	guanosine-3',5'-bis(diphosphate) 3'-pyrophosphohydrolase MESH1|(ppGpp)ase|HD domain-containing protein 3|metazoan SpoT homolog 1|penta-phosphate guanosine-3'-pyrophosphohydrolase
1640	18718	3.74761	-1.10797	0.564591	-1.96242	0.0497131	0.215221	Pip4k2a	Pip5k2a	phosphatidylinositol-5-phosphate 4-kinase, type II, alpha	protein-coding	O	phosphatidylinositol 5-phosphate 4-kinase type-2 alpha|1-phosphatidylinositol 5-phosphate 4-kinase 2-alpha|PI(5)P 4-kinase type II alpha|PI5P4Kalpha|PIP4KII-alpha|diphosphoinositide kinase 2-alpha|phosphatidylinositol-4-phosphate 5-kinase, type II, alpha
1641	66606	12.0724	-0.759359	0.387094	-1.96169	0.0497986	0.21546	Lrrc57	2810002D13Rik	leucine rich repeat containing 57	protein-coding	O	leucine-rich repeat-containing protein 57
1642	320798	129.825	0.866181	0.44168	1.9611	0.0498668	0.215624	4831440D22Rik	Gm45291	RIKEN cDNA 4831440D22 gene	ncRNA	O	-
1643	100503934	2584.39	-0.401801	0.204987	-1.96013	0.0499804	0.215983
1644	237107	2.13917	-1.15896	0.591532	-1.95926	0.0500826	0.216293	Gnl3l	-	guanine nucleotide binding protein-like 3 (nucleolar)-like	protein-coding	O	guanine nucleotide-binding protein-like 3-like protein
1645	212123	6.10048	0.873256	0.445821	1.95876	0.0501408	0.216413	Dcaf15	6720484B16	DDB1 and CUL4 associated factor 15	protein-coding	O	DDB1- and CUL4-associated factor 15
1646	75697	31.0118	0.458974	0.234363	1.95838	0.0501849	0.216431	C2cd4b	3300001A09Rik|Fam148b	C2 calcium-dependent domain containing 4B	protein-coding	O	C2 calcium-dependent domain-containing protein 4B|family with sequence similarity 148, member B
1647	71365	2.14586	-1.15077	0.587735	-1.95797	0.0502331	0.216431	Pdss2	5430420P03Rik|Gm60|Plmp|kd|mDLP1	prenyl (solanesyl) diphosphate synthase, subunit 2	protein-coding	O	all trans-polyprenyl-diphosphate synthase PDSS2|decaprenyl-diphosphate synthase subunit 2|all-trans-decaprenyl-diphosphate synthase subunit 2|decaprenyl pyrophosphate synthase subunit 2|decaprenyl pyrophosphate synthetase subunit 2|prenyltransferase-like mitochondrial protein|solanesyl-diphosphate synthase subunit 2
1648	104111	16.5077	0.652969	0.333497	1.95795	0.0502365	0.216431	Adcy3	AC3|ACIII|mKIAA0511	adenylate cyclase 3	protein-coding	O	adenylate cyclase type 3|AC-III|ATP pyrophosphate-lyase 3|adenylate cyclase type III|adenylate cyclase, olfactive type|adenylyl cyclase 3
1649	791370	2.04499	1.15573	0.590505	1.9572	0.0503245	0.21652	A130051J06Rik	-	RIKEN cDNA A130051J0 gene	ncRNA	O	-
1650	100861919	456.401	0.420543	0.214881	1.95709	0.0503368	0.21652
1651	217830	6.67086	0.871634	0.445395	1.95699	0.0503484	0.21652	Dglucy	9030617O03Rik	D-glutamate cyclase	protein-coding	O	D-glutamate cyclase, mitochondrial|UPF0317 protein C14orf159 homolog, mitochondrial
1652	20615	168.237	-0.378403	0.193604	-1.95452	0.0506401	0.217642	Snapin	25kDa|Bloc1s7|Snap25bp|Snapap	SNAP-associated protein	protein-coding	O	SNARE-associated protein Snapin|BLOC-1 subunit 7|biogenesis of lysosome-related organelles complex 1 subunit 7|synaptosomal-associated protein 25 binding protein|synaptosomal-associated protein, 25 kDa, binding protein
1653	110279	20.4233	0.643523	0.329384	1.95372	0.0507348	0.217917	Bcr	5133400C09Rik|mKIAA3017	BCR activator of RhoGEF and GTPase	protein-coding	O	breakpoint cluster region protein|breakpoint cluster region homolog
1654	110809	13.9529	-0.68233	0.349573	-1.9519	0.0509506	0.21866	Srsf1	1110054N12Rik|5730507C05Rik|6330415C05Rik|Asf|Sf2|Sfrs1	serine and arginine-rich splicing factor 1	protein-coding	O	serine/arginine-rich splicing factor 1|ASF/SF2|pre-mRNA-splicing factor SRp30a|splicing factor, arginine/serine-rich 1 (ASF/SF2)
1655	14866	6.40214	-1.18591	0.60772	-1.9514	0.0510093	0.21866	Gstm5	-	glutathione S-transferase, mu 5	protein-coding	O	glutathione S-transferase Mu 5|GST class-mu 5|fibrous sheath component 2|fsc2
1656	100862193	2913.89	0.280738	0.14387	1.95133	0.0510181	0.21866
1657	16440	2.48195	1.0973	0.56242	1.95103	0.0510529	0.21866	Itpr3	IP3R 3|Ip3r3|Itpr-3|tf	inositol 1,4,5-triphosphate receptor 3	protein-coding	O	inositol 1,4,5-trisphosphate receptor type 3|IP3 receptor|insP3R3|type 3 InsP3 receptor|type 3 inositol 1,4,5-trisphosphate receptor
1658	18212	5.04243	-0.992324	0.508634	-1.95096	0.0510618	0.21866	Ntrk2	GP145-TrkB/GP95-TrkB|Tkrb|trk-B|trkB	neurotrophic tyrosine kinase, receptor, type 2	protein-coding	O	BDNF/NT-3 growth factors receptor|neurotrophic tyrosine receptor kinase type 2|trkB tyrosine kinase
1659	75734	3.39314	-1.11698	0.572908	-1.94967	0.0512158	0.219187	Mff	5230400G24Rik	mitochondrial fission factor	protein-coding	O	mitochondrial fission factor
1660	380728	2.45587	1.10969	0.569378	1.94895	0.0513018	0.219205	Kcnh4	BEC2	potassium voltage-gated channel, subfamily H (eag-related), member 4	protein-coding	O	potassium voltage-gated channel subfamily H member 4
1661	100862098	10.0648	0.877284	0.450151	1.94886	0.0513117	0.219205
1662	14694	5.34289	-1.10356	0.566419	-1.94831	0.0513782	0.219205	Rack1	GB-like|Gnb2-rs1|Gnb2l1|p205	receptor for activated C kinase 1	protein-coding	O	receptor of activated protein C kinase 1|12-3|activated protein kinase C receptor|guanine nucleotide binding protein (G protein), beta polypeptide 2 like 1 sequence 1|guanine nucleotide binding protein (G protein), beta polypeptide 2-like 1|guanine nucleotide binding protein related|guanine nucleotide binding protein, beta 2, related sequence 1|guanine nucleotide-binding protein subunit beta-2-li…
1663	26949	9.68275	0.73124	0.375327	1.94828	0.0513821	0.219205	Vat1	VAT-1	vesicle amine transport 1	protein-coding	O	synaptic vesicle membrane protein VAT-1 homolog|membrane protein of cholinergic synaptic vesicles|vesicle amine transport protein 1 homolog (T californica)
1664	57296	1.87307	-1.17237	0.601806	-1.94808	0.0514048	0.219205	Psmd8	6720456J22Rik	proteasome (prosome, macropain) 26S subunit, non-ATPase, 8	protein-coding	O	26S proteasome non-ATPase regulatory subunit 8|26S proteasome regulatory subunit RPN12|26S proteasome regulatory subunit S14|proteasome 26S non-ATPase subunit 8
1665	67895	2.14246	-1.18229	0.606921	-1.94801	0.0514135	0.219205	Ppa1	2010317E03Rik|Pyp	pyrophosphatase (inorganic) 1	protein-coding	O	inorganic pyrophosphatase|PPase|pyrophosphate phospho-hydrolase
1666	12848	4.78687	-1.16721	0.599237	-1.94782	0.051436	0.219205	Cops2	Csn2|Sgn2|TRIP-15|Trip15	COP9 signalosome subunit 2	protein-coding	O	COP9 signalosome complex subunit 2|COP9 (constitutive photomorphogenic) homolog, subunit 2|JAB1-containing signalosome subunit 2|TR-interacting protein 15|alien homolog|alien-like|thyroid receptor-interacting protein 15
1667	270156	409.707	-0.691504	0.355177	-1.94693	0.0515433	0.219531	Nkapd1	Gm639	NKAP domain containing 1	protein-coding	O	uncharacterized protein NKAPD1
1668	20249	2.45374	-1.11997	0.575667	-1.94552	0.0517119	0.220117	Scd1	Scd|Scd-1|ab	stearoyl-Coenzyme A desaturase 1	protein-coding	O	acyl-CoA desaturase 1|asebia|delta(9)-desaturase 1|fatty acid desaturase 1|stearoyl-CoA desaturase 1
1669	67877	41.347	-0.505436	0.259923	-1.94456	0.051828	0.220479	Naa20	1500004D14Rik|2900026I01Rik|D2Ertd186e|Nat5	N(alpha)-acetyltransferase 20, NatB catalytic subunit	protein-coding	O	N-alpha-acetyltransferase 20|N-acetyltransferase 5 (ARD1 homolog, S. cerevisiae)|N-terminal acetyltransferase B complex catalytic subunit NAA20|N-terminal acetyltransferase B complex catalytic subunit NAT5|methionine N-acetyltransferase|natB catalytic subunit|natB complex subunit NAT5
1670	68092	4.62025	-0.947358	0.487358	-1.94387	0.0519117	0.220584	Ncbp2	20kDa|5930413E18Rik	nuclear cap binding protein subunit 2	protein-coding	O	nuclear cap-binding protein subunit 2|20 kDa nuclear cap-binding protein|CBP20|NCBP 20 kDa subunit|nuclear cap binding protein subunit 2, 20kDa
1671	19347	5.62107	-0.983017	0.505709	-1.94384	0.051915	0.220584	Dennd5a	1500012B19Rik|ORF37|Rab6ip1|mKIAA1091	DENN/MADD domain containing 5A	protein-coding	O	DENN domain-containing protein 5A|Rab6 interacting protein 1|rab6-interacting protein 1
1672	97212	15.0439	0.747588	0.385014	1.94172	0.0521714	0.221459	Hadha	Mtpa|TP-alpha	hydroxyacyl-CoA dehydrogenase trifunctional multienzyme complex subunit alpha	protein-coding	O	trifunctional enzyme subunit alpha, mitochondrial|hydroxyacyl-Coenzyme A dehydrogenase/3-ketoacyl-Coenzyme A thiolase/enoyl-Coenzyme A hydratase (trifunctional protein), alpha subunit|monolysocardiolipin acyltransferase
1673	69974	24.3262	-0.589884	0.303811	-1.94162	0.0521832	0.221459	2810405F15Rik	-	RIKEN cDNA 2810405F15 gene	ncRNA	O	-
1674	78670	3.31274	1.05451	0.543282	1.941	0.0522587	0.221647	Plekhj1	9530063M10Rik	pleckstrin homology domain containing, family J member 1	protein-coding	O	pleckstrin homology domain-containing family J member 1|PH domain-containing family J member 1|guanine nucleotide releasing protein x
1675	22282	2.33781	-1.11616	0.575287	-1.94018	0.0523576	0.221934	Usf2	Usf-2|bHLHb12	upstream transcription factor 2	protein-coding	O	upstream stimulatory factor 2|major late transcription factor 2
1676	320844	54.6477	0.577802	0.298037	1.93869	0.052539	0.222484	Amigo3	E430002N15Rik|ali3|mKIAA1851	adhesion molecule with Ig like domain 3	protein-coding	O	amphoterin-induced protein 3|AMIGO-3|alivin 3|amphoterin induced gene and ORF 3
1677	231889	89.9953	0.444312	0.229192	1.9386	0.0525501	0.222484	Bud31	EDG-2|EDG2|G10	BUD31 homolog	protein-coding	O	protein BUD31 homolog|maternal G10 transcript|protein G10 homolog
1678	26425	218.566	0.338646	0.174773	1.93763	0.0526683	0.222771	Nubp1	-	nucleotide binding protein 1	protein-coding	O	cytosolic Fe-S cluster assembly factor NUBP1
1679	67166	5.38368	-1.02296	0.527977	-1.93751	0.0526827	0.222771	Arl8b	2610313E07Rik|3100002J04Rik|Arl10c|gie1	ADP-ribosylation factor-like 8B	protein-coding	O	ADP-ribosylation factor-like protein 8B|ADP-ribosylation factor-like 10C|ADP-ribosylation factor-like protein 10C|novel small G protein indispensable for equal chromosome segregation 1|small G protein indispensable for equal chromosome segregation 1
1680	75266	23.0116	-0.546481	0.282088	-1.93727	0.0527121	0.222771	Tomm20l	4930553D19Rik	translocase of outer mitochondrial membrane 20-like	protein-coding	O	TOMM20-like protein 1|translocase of outer mitochondrial membrane 20 homolog-like
1681	432508	2.78993	-1.11755	0.577297	-1.93583	0.0528884	0.223384	Cpsf6	4733401N12Rik|CFIM|CFIM68|HPBRII-4|HPBRII-7	cleavage and polyadenylation specific factor 6	protein-coding	O	cleavage and polyadenylation specificity factor subunit 6
1682	14396	2.26514	-1.16022	0.59997	-1.9338	0.0531383	0.224306	Gabra3	Gabra-3	gamma-aminobutyric acid (GABA) A receptor, subunit alpha 3	protein-coding	O	gamma-aminobutyric acid receptor subunit alpha-3|GABA(A) receptor subunit alpha-3
1683	16576	16.4936	0.686713	0.355308	1.93273	0.0532697	0.224727	Kif7	-	kinesin family member 7	protein-coding	O	kinesin-like protein KIF7|kinesin 7
1684	19266	3.95064	-1.04993	0.54339	-1.93219	0.0533365	0.224875	Ptprd	1110002J03Rik|3000002J10Rik|B230219D21Rik|R-PTP-delta	protein tyrosine phosphatase, receptor type, D	protein-coding	O	receptor-type tyrosine-protein phosphatase delta
1685	67059	2.42066	-1.11921	0.579783	-1.9304	0.0535573	0.225672	Ola1	2510025G09Rik|2810405J23Rik|2810409H07Rik|Gtpbp9|PTD004	Obg-like ATPase 1	protein-coding	O	obg-like ATPase 1|GTP-binding protein 9 (putative)|GTP-binding protein PTD004
1686	72720	13.6868	-0.710799	0.368294	-1.92998	0.0536093	0.225757	Zfp248	2810037F07Rik|E130106N01Rik	zinc finger protein 248	protein-coding	O	zinc finger protein 248
1687	19981	3.52438	-1.15218	0.597532	-1.92824	0.0538256	0.226533	Rpl37a	-	ribosomal protein L37a	protein-coding	O	60S ribosomal protein L37a
1688	18983	13.274	-0.726104	0.376638	-1.92786	0.0538729	0.226564	Cnot7	CAF-1|Caf1|Pop2	CCR4-NOT transcription complex, subunit 7	protein-coding	O	CCR4-NOT transcription complex subunit 7|CCR4-associated factor 1|POP2 homolog|catabolite repressor protein (CCR4)-associative factor 1
1689	114229	2.45596	1.07325	0.556763	1.92767	0.0538968	0.226564	Kiss1r	Gpr54|KiSS-1|kiSS-1R	KISS1 receptor	protein-coding	O	kiSS-1 receptor|G-protein coupled receptor 54|G-protein coupled receptor OT7T175|kisspeptins receptor|metastin receptor|orphan G protein-coupled receptor 54
1690	668253	4.63066	-0.983915	0.510496	-1.92737	0.0539336	0.226585	Dleu2	1810047A16Rik|4932411A06Rik|7730401J12Rik|Alt1|Gm9069|Leu2	deleted in lymphocytic leukemia, 2	ncRNA	O	-
1691	233726	3.0521	-1.05162	0.545824	-1.92666	0.054022	0.226822	Ipo7	A330055O14Rik|C330016G14|Imp7|Ranbp7	importin 7	protein-coding	O	importin-7|RAN binding protein 7
1692	76178	2.60176	-1.14464	0.594516	-1.92533	0.0541887	0.227388	Coa5	1700001A24Rik|6330578E17Rik|Pet191	cytochrome C oxidase assembly factor 5	protein-coding	O	cytochrome c oxidase assembly factor 5
1693	67665	2.36569	-1.11461	0.579178	-1.92448	0.0542949	0.227575	Dctn4	1110001K06Rik|4930547K17Rik|C130039E17Rik|p62	dynactin 4	protein-coding	O	dynactin subunit 4|dynactin subunit p62
1694	30934	47.0715	0.493744	0.256563	1.92446	0.0542975	0.227575	Tor1b	2610016F05Rik|DQ1|torsinB	torsin family 1, member B	protein-coding	O	torsin-1B|torsin ATPase-1B
1695	67886	6.74763	-0.814985	0.42355	-1.92418	0.0543325	0.227587	Camsap2	1600013L13Rik|4930541M15Rik|Camsap1l1|mKIAA1078	calmodulin regulated spectrin-associated protein family, member 2	protein-coding	O	calmodulin-regulated spectrin-associated protein 2|calmodulin-regulated spectrin-associated protein 1-like protein 1
1696	57435	9.56323	0.772794	0.401691	1.92385	0.054373	0.227623	Plin4	S3-12|mKIAA1881	perilipin 4	protein-coding	O	perilipin-4|adipocyte protein S3-12|plasma membrane associated protein, S3-12
1697	14806	4.4192	-1.03263	0.536936	-1.9232	0.0544555	0.227834	Grik2	C130030K03Rik|GluK2|Glur-6|Glur6|Glurbeta2	glutamate receptor, ionotropic, kainate 2 (beta 2)	protein-coding	O	glutamate receptor ionotropic, kainate 2|gluR beta-2|glutamate receptor 6|glutamate receptor beta-2|proteasome (prosome, macropain) subunit, alpha type 6 pseudogene
1698	330914	1.88498	-1.15747	0.601936	-1.92292	0.0544904	0.227845	Arhgap32	3426406O18Rik|Gc-gap|Grit|Px-rics|Rics|mKIAA0712|p200Rhogap|p250Gap	Rho GTPase activating protein 32	protein-coding	O	rho GTPase-activating protein 32|GAB-associated Cdc42/Rac GTPase-activating protein|GTPase-activating protein for Cdc42 and Rac1|Rho GTPase activating protein 33 pseudogene|brain-specific Rho GTPase-activating protein|rac GTPase activating protein|rho-type GTPase-activating protein 32|rho/Cdc42/Rac GTPase-activating protein RICS|rhoGAP involved in the beta-catenin-N-cadherin and NMDA receptor sig…
1699	18475	5.50836	-0.928725	0.483114	-1.92237	0.0545587	0.227893	Pafah1b2	2610005M20Rik|Pafahb|mus[b]	platelet-activating factor acetylhydrolase, isoform 1b, subunit 2	protein-coding	O	platelet-activating factor acetylhydrolase IB subunit alpha2|platelet-activating factor acetylhydrolase IB subunit beta|PAF acetylhydrolase 30 kDa subunit|PAF-AH 30 kDa subunit|PAF-AH subunit beta
1700	26422	3.54665	-1.05899	0.550993	-1.92196	0.0546107	0.227893	Nbea	Lyst2|mKIAA1544	neurobeachin	protein-coding	O	neurobeachin|lysosomal trafficking regulator 2
1701	11837	4.56166	-0.995009	0.517768	-1.92173	0.0546399	0.227893	Rplp0	36B4|Arbp|L10E	ribosomal protein, large, P0	protein-coding	O	60S acidic ribosomal protein P0|60S ribosomal protein L10E|acidic ribosomal phosphoprotein P0
1702	625249	3.51629	-1.13058	0.588318	-1.92171	0.0546416	0.227893	Gpx4	GPx-4|GSHPx-4|PHGPx|mtPHGPx|snGPx	glutathione peroxidase 4	protein-coding	O	phospholipid hydroperoxide glutathione peroxidase|phospholipid hydroperoxide glutathione peroxidase, mitochondrial|phospholipid hydroperoxide glutathione peroxidase, nuclear|sperm nuclei glutathione peroxidase
1703	57437	2.46406	-1.15344	0.600262	-1.92155	0.0546621	0.227893	Golga7	C130038N16Rik|GCP16|GOLGA3AP1|HSPC041	golgi autoantigen, golgin subfamily a, 7	protein-coding	O	golgin subfamily A member 7
1704	73772	2.47075	-1.1211	0.58409	-1.91939	0.0549348	0.228515	4930430J02Rik	-	RIKEN cDNA 4930430J02 gene	ncRNA	O	-
1705	231861	2.5611	1.09169	0.568793	1.91931	0.0549445	0.228515	Tnrc18	EG381742|Zfp469	trinucleotide repeat containing 18	protein-coding	O	trinucleotide repeat-containing gene 18 protein
1706	67068	5.129	-1.00977	0.526173	-1.91909	0.0549732	0.228515	Dynlrb1	2010012N15Rik|2010320M17Rik|9430076K19Rik|DNLC2A|Dncl2a|km23-1	dynein light chain roadblock-type 1	protein-coding	O	dynein light chain roadblock-type 1|dynein light chain 2A, cytoplasmic|dynein, cytoplasmic, light chain 2A|dynein, cytoplasmic, light polypeptide 2A
1707	15204	2.12327	-1.12826	0.587951	-1.91897	0.0549886	0.228515	Herc2	D15F32S1h|D7H15F32S1|D7H15F37S1|jdf2|mKIAA0393|rjs	HECT and RLD domain containing E3 ubiquitin protein ligase 2	protein-coding	O	E3 ubiquitin-protein ligase HERC2|HECT domain and RCC1-like domain-containing protein 2|HECT-type E3 ubiquitin transferase HERC2|hect (homologous to the E6-AP (UBE3A) carboxyl terminus) domain and RCC1 (CHC1)-like domain (RLD) 2|probable E3 ubiquitin-protein ligase HERC2
1708	67433	3.56441	-1.04634	0.545283	-1.91889	0.0549984	0.228515	Ccdc127	0610011N22Rik|5430420E17Rik|A430066A18|C130002N06	coiled-coil domain containing 127	protein-coding	O	coiled-coil domain-containing protein 127
1709	68449	22.9763	0.610199	0.318004	1.91884	0.0550046	0.228515	Tbc1d10b	1110003P22Rik	TBC1 domain family, member 10b	protein-coding	O	TBC1 domain family member 10B|protein wz3-85
1710	23922	2.2345	-1.13978	0.594296	-1.91787	0.0551277	0.228893	Jtb	Gm622	jumping translocation breakpoint	protein-coding	O	protein JTB
1711	67269	2.33235	-1.12986	0.589341	-1.91716	0.0552176	0.229132	Agtpbp1	1700020N17Rik|2310001G17Rik|2900054O13Rik|4930445M19Rik|5730402G09Rik|CCP1|Nna1|atms|nmf243|pcd	ATP/GTP binding protein 1	protein-coding	O	cytosolic carboxypeptidase 1|Purkinje cell degeneration|nervous system nuclear protein induced by axotomy protein 1|nuclear ATP/GTP-binding protein|protein deglutamylase CCP1
1712	66414	1.83831	-1.1545	0.602551	-1.91602	0.0553619	0.229597	Ndufa12	2410011G03Rik|CI-B17.2|CIB17.2	NADH:ubiquinone oxidoreductase subunit A12	protein-coding	O	NADH dehydrogenase [ubiquinone] 1 alpha subcomplex subunit 12|13kDa differentiation-associated protein|NADH-ubiquinone oxidoreductase subunit B17.2|complex I-B17.2
1713	69228	3.13365	1.05127	0.54882	1.91551	0.0554273	0.229734	Zfp746	2810407L07Rik|Znf746	zinc finger protein 746	protein-coding	O	zinc finger protein 746
1714	24060	3.18401	-1.01315	0.529116	-1.9148	0.0555175	0.229841	Slc35a1	CST	solute carrier family 35 (CMP-sialic acid transporter), member 1	protein-coding	O	CMP-sialic acid transporter|CMP-SA-Tr|CMP-Sia-Tr|solute carrier family 35 member A1
1715	14402	11.4779	-0.822836	0.429724	-1.9148	0.0555179	0.229841	Gabrb3	A230092K12Rik|Cp1|Gabrb-3|beta3	gamma-aminobutyric acid (GABA) A receptor, subunit beta 3	protein-coding	O	gamma-aminobutyric acid receptor subunit beta-3|GABA(A) receptor subunit beta-3|cleft palate 1
1716	27226	2.70506	-1.10263	0.575947	-1.91447	0.0555603	0.229882	Pla2g7	PAF-AH	phospholipase A2, group VII (platelet-activating factor acetylhydrolase, plasma)	protein-coding	O	platelet-activating factor acetylhydrolase|1-alkyl-2-acetylglycerophosphocholine esterase|2-acetyl-1-alkylglycerophosphocholine esterase|LDL-PLA(2)|LDL-associated phospholipase A2|PAF 2-acylhydrolase|PAF acetylhydrolase
1717	68180	27.3917	0.764256	0.399324	1.91387	0.0556365	0.230064	Hyi	2700033B16Rik|6430559E15Rik|HT036	hydroxypyruvate isomerase (putative)	protein-coding	O	putative hydroxypyruvate isomerase|hydroxypyruvate isomerase homolog
1718	213522	2.13845	1.14215	0.59696	1.91328	0.0557119	0.23011	Plekhg6	Gm155	pleckstrin homology domain containing, family G (with RhoGef domain) member 6	protein-coding	O	pleckstrin homology domain-containing family G member 6|PH domain-containing family G member 6
1719	11973	8.16692	-0.846459	0.442413	-1.91328	0.0557125	0.23011	Atp6v1e1	2410029D23Rik|Atp6e|Atp6e2|Atp6v1e|D6Ertd385e|Vma4|p31	ATPase, H+ transporting, lysosomal V1 subunit E1	protein-coding	O	V-type proton ATPase subunit E 1|ATPase, H+ transporting, lysosomal 31kDa, V1 subunit E|H(+)-ATPase E-like protein|V-ATPase 31 kDa subunit|V-ATPase subunit E 1|VATPase, H+ transporting, lysosomal V1 subunit E1|vacuolar proton pump subunit E 1
1720	69320	138.507	0.766218	0.400634	1.91251	0.0558106	0.230354	1700007J10Rik	4930573L17Rik	RIKEN cDNA 1700007J10 gene	ncRNA	O	-
1721	217882	2.29238	1.12165	0.586541	1.91231	0.0558365	0.230354	Cep170b	Kiaa0284|mKIAA0284	centrosomal protein 170B	protein-coding	O	centrosomal protein of 170 kDa protein B
1722	26398	3.02133	-1.092	0.571412	-1.91106	0.0559968	0.230881	Map2k4	JNKK1|MAPKK 4|MEK4|MKK4|PRKMK4|Sek1|Serk1	mitogen-activated protein kinase kinase 4	protein-coding	O	dual specificity mitogen-activated protein kinase kinase 4|C-JUN N-terminal kinase kinase 1|JNK kinase 1|JNK-activating kinase 1|MAP kinase kinase 4|MAPK/ERK kinase 4|SAPK/ERK kinase 1|SAPK/Erk/kinase 1
1723	75602	75.2436	0.504031	0.263895	1.90997	0.0561374	0.231223	1810062O18Rik	-	RIKEN cDNA 1810062O18 gene	ncRNA	O	-
1724	100861926	66.5779	0.436913	0.228777	1.90978	0.0561616	0.231223
1725	14645	28.2934	-0.769268	0.402831	-1.90966	0.0561774	0.231223	Glul	GS|Glns	glutamate-ammonia ligase (glutamine synthetase)	protein-coding	O	glutamine synthetase|glutamate decarboxylase|glutamate-ammonia ligase (glutamine synthase)|palmitoyltransferase GLUL
1726	243510	23.6856	0.527101	0.276096	1.90912	0.0562464	0.231342	Ccdc142	A230058J24Rik	coiled-coil domain containing 142	protein-coding	O	coiled-coil domain-containing protein 142
1727	330941	3.39507	-1.07414	0.562694	-1.90893	0.0562715	0.231342	AI593442	E130102D23	expressed sequence AI593442	protein-coding	O	uncharacterized protein C11orf87 homolog
1728	330483	22.8747	0.523571	0.274399	1.90807	0.0563827	0.231558	Ceacam16	Gm769	CEA cell adhesion molecule 16	protein-coding	O	carcinoembryonic antigen-related cell adhesion molecule 16|CEA-related cell adhesion molecule 16
1729	74200	2.46294	-1.077	0.564524	-1.9078	0.056417	0.231558	Khdc4	2810403A07Rik|A430106P18Rik|Blom7|Kiaa0907	KH domain containing 4, pre-mRNA splicing factor	protein-coding	O	KH homology domain-containing protein 4|brings lots of money 7|pre-mRNA splicing factor protein Khdc4|protein BLOM7
1730	20226	7.30728	-0.857059	0.449248	-1.90776	0.0564219	0.231558	Sars	Sars1|Strs|serRS	seryl-aminoacyl-tRNA synthetase	protein-coding	O	serine--tRNA ligase, cytoplasmic|seryl-aminoacyl-tRNA synthetase 1|seryl-tRNA synthetase, cytoplasmic|seryl-tRNA(Ser/Sec) synthetase
1731	20091	10.2511	-1.15615	0.606172	-1.90729	0.0564829	0.231674	Rps3a1	Rps3a	ribosomal protein S3A1	protein-coding	O	40S ribosomal protein S3a|ribosomal protein S3A
1732	100861961	367.698	0.300371	0.157528	1.90678	0.0565488	0.231793
1733	70551	7.38766	0.792091	0.415475	1.90647	0.0565889	0.231793	Tmtc4	4930403J22Rik|5730419O14Rik	transmembrane and tetratricopeptide repeat containing 4	protein-coding	O	protein O-mannosyl-transferase TMTC4|transmembrane and TPR repeat-containing protein 4
1734	74467	23.1343	-0.655004	0.343635	-1.9061	0.0566371	0.231793	Pus10	2810013G11Rik|4933435A13Rik|Ccdc139	pseudouridylate synthase 10	protein-coding	O	tRNA pseudouridine synthase Pus10|coiled-coil domain containing 139|coiled-coil domain-containing protein 139|psi55 synthase|putative tRNA pseudouridine synthase Pus10|tRNA pseudouridine 55 synthase|tRNA pseudouridylate synthase|tRNA-uridine isomerase
1735	75744	3.2416	-1.10574	0.580207	-1.90578	0.0566794	0.231793	Svip	1700006C13Rik|6620401M08Rik	small VCP/p97-interacting protein	protein-coding	O	small VCP/p97-interacting protein
1736	12729	5.50834	-0.863091	0.452925	-1.90559	0.0567031	0.231793	Clns1a	2610036D06Rik|2610100O04Rik|Clci|Clcni|ICLN	chloride channel, nucleotide-sensitive, 1A	protein-coding	O	methylosome subunit pICln|chloride channel current inducer|chloride channel regulator|chloride conductance regulatory protein ICln|chloride ion current inducer protein|i(Cln)
1737	20203	6.79184	-1.0328	0.542041	-1.9054	0.0567286	0.231793	S100b	Bpb	S100 protein, beta polypeptide, neural	protein-coding	O	protein S100-B|S-100 protein beta chain|S-100 protein subunit beta|S100 calcium-binding protein B
1738	114893	2.62451	-1.13061	0.593432	-1.90521	0.0567533	0.231793	Dcun1d1	DCNL1|Rp42|SCCRO|Tes3|pTes3	DCN1, defective in cullin neddylation 1, domain containing 1 (S. cerevisiae)	protein-coding	O	DCN1-like protein 1|DCUN1 domain-containing protein 1|defective in cullin neddylation protein 1-like protein 1|testis derived transcript 3|testis-specific protein 3
1739	278279	3.46499	1.03504	0.543312	1.90506	0.0567729	0.231793	Tmtc2	8430438D04Rik|D330034A10Rik	transmembrane and tetratricopeptide repeat containing 2	protein-coding	O	protein O-mannosyl-transferase TMTC2|transmembrane and TPR repeat-containing protein 2
1740	18102	2.58546	-1.1302	0.593452	-1.90446	0.0568506	0.231976	Nme1	NDPK-A|NM23-M1|NM23A	NME/NM23 nucleoside diphosphate kinase 1	protein-coding	O	nucleoside diphosphate kinase A|NDK A|NDP kinase A|expressed in non-metastatic cells 1, protein|metastasis inhibition factor NM23|non-metastatic cells 1, protein (NM23A) expressed in|nucleoside-diphosphate kinase 1|nucleotide diphosphate kinase|tumor metastatic process-associated protein
1741	20362	5.11213	-0.908414	0.477145	-1.90385	0.0569291	0.232164	Septin8	Sepl|Sept8	septin 8	protein-coding	O	septin-8
1742	26420	3.33727	-1.03966	0.546215	-1.90339	0.0569899	0.232278	Mapk9	JNK2|Prkm9|p54aSAPK	mitogen-activated protein kinase 9	protein-coding	O	mitogen-activated protein kinase 9|JNK/SAPK alpha|Jun kinase|MAP kinase 9|MAPK 9|c-Jun N-terminal kinase 2|protein kinase, mitogen-activated 9|stress-activated protein kinase JNK2
1743	12017	10.4344	-0.815273	0.428494	-1.90265	0.0570867	0.232539	Bag1	BAG-1|Rap46	BCL2-associated athanogene 1	protein-coding	O	BAG family molecular chaperone regulator 1|Bcl-2-binding protein|bcl-2-associated athanogene 1
1744	27062	7.32068	-0.821443	0.431854	-1.90213	0.0571537	0.232614	Cadps	CAPS|CAPS1|mKIAA1121	Ca2+-dependent secretion activator	protein-coding	O	calcium-dependent secretion activator 1|Ca2+-dependent activator protein for secretion|Ca<2+>dependent activator protein for secretion|calcium-dependent activator protein for secretion 1
1745	68031	594.196	-0.361887	0.190266	-1.902	0.0571706	0.232614	Rnf146	2610509H23Rik|Iduna	ring finger protein 146	protein-coding	O	E3 ubiquitin-protein ligase RNF146|RING-type E3 ubiquitin transferase RNF146
1746	100503758	2256.2	-0.476872	0.25079	-1.90148	0.0572394	0.232761	Gm19876	-	predicted gene, 19876	ncRNA	O	-
1747	66052	1.93194	-1.15539	0.607819	-1.90088	0.0573173	0.232944	Sdhc	0610010E03Rik	succinate dehydrogenase complex, subunit C, integral membrane protein	protein-coding	O	succinate dehydrogenase cytochrome b560 subunit, mitochondrial|QPs-1|QPs1|integral membrane protein CII-3
1748	236604	12.8013	0.696235	0.366397	1.90022	0.0574041	0.233163	Pisd-ps1	-	phosphatidylserine decarboxylase, pseudogene 1	pseudo	O	phosphatidylserine decarboxylase pseudogene
1749	56176	44.9156	0.538607	0.283653	1.89883	0.0575872	0.233574	Pigp	Dcrc|Dscr5	phosphatidylinositol glycan anchor biosynthesis, class P	protein-coding	O	phosphatidylinositol N-acetylglucosaminyltransferase subunit P|Down syndrome critical region gene c|Down syndrome critical region homolog 5|PIG-P|down syndrome critical region protein 5 homolog|phosphatidylinositol-glycan biosynthesis class P protein
1750	269682	2.13099	-1.1132	0.58627	-1.89879	0.0575925	0.233574	Golga3	5330413L04|5430416E01Rik|G1-499-14|Mea-2|Mea2|Mea2/Golga3|repro27	golgi autoantigen, golgin subfamily a, 3	protein-coding	O	golgin subfamily A member 3|golgin-160|male-enhanced antigen 2
1751	70942	153.104	0.377784	0.198991	1.89849	0.057631	0.233574	4931403E22Rik	-	RIKEN cDNA 4931403E22 gene	ncRNA	O	-
1752	223272	72.526	-0.413602	0.217896	-1.89816	0.0576744	0.233574	Itgbl1	B930011D01Rik	integrin, beta-like 1	protein-coding	O	integrin beta-like protein 1|with EGF-like repeat domains
1753	14073	4.11801	0.967735	0.509856	1.89806	0.0576888	0.233574	Faah	-	fatty acid amide hydrolase	protein-coding	O	fatty-acid amide hydrolase 1|amide hydrolase|anandamide amidohydrolase 1|fatty acid amide hydrolase protein|fatty acid ester hydrolase|oleamide hydrolase 1
1754	19215	13.2189	-1.10105	0.580331	-1.89729	0.0577899	0.233574	Ptgds	21kDa|L-PGDS|PGD2|PGDS|PGDS2|Ptgs3	prostaglandin D2 synthase (brain)	protein-coding	O	prostaglandin-H2 D-isomerase|PGD2 synthase|glutathione-independent PGD synthase|glutathione-independent PGD synthetase|lipocalin-type prostaglandin-D synthase|prostaglandin D2 synthase (21 kDa, brain)|prostaglandin-D2 synthase
1755	68969	2.26073	-1.1518	0.607081	-1.89728	0.0577914	0.233574	Eif1b	1500010M16Rik|3110001N14Rik|Gc20	eukaryotic translation initiation factor 1B	protein-coding	O	eukaryotic translation initiation factor 1b|translation factor sui1 homolog
1756	100502907	1550.92	-0.240466	0.126793	-1.89652	0.0578912	0.233574
1757	330908	3.31899	-1.02608	0.541068	-1.8964	0.0579074	0.233574	Opcml	2900075O15Rik|3732419F12|B930023M13Rik|C230027C17|Gm181|Obcam	opioid binding protein/cell adhesion molecule-like	protein-coding	O	opioid-binding protein/cell adhesion molecule
1758	66576	8.80819	-0.928578	0.489705	-1.8962	0.0579338	0.233574	Uqcrh	2210416J04Rik|2310021J10Rik|2610041P16Rik	ubiquinol-cytochrome c reductase hinge protein	protein-coding	O	cytochrome b-c1 complex subunit 6, mitochondrial|complex III subunit 6|complex III subunit VIII|cytochrome C1, nonheme 11 kDa protein|cytochrome c1 non-heme 11 kDa protein|mitochondrial hinge protein|ubiquinol-cytochrome c reductase complex 11 kDa protein
1759	100504252	17.5156	0.630912	0.332821	1.89565	0.0580064	0.233574
1760	67443	2.8705	-1.11376	0.587537	-1.89565	0.0580068	0.233574	Map1lc3b	1010001C15Rik|Atg8|LC3b|MAP1A/MAP1B|Map1lc3	microtubule-associated protein 1 light chain 3 beta	protein-coding	O	microtubule-associated proteins 1A/1B light chain 3B|MAP1 light chain 3-like protein 2|MAP1A/MAP1B light chain 3 B|autophagy-related protein LC3 B|autophagy-related ubiquitin-like modifier LC3 B
1761	15505	5.40793	-1.00389	0.529588	-1.8956	0.0580131	0.233574	Hsph1	105kDa|Hsp105|Hsp110|hsp-E7I|hsp110/105	heat shock 105kDa/110kDa protein 1	protein-coding	O	heat shock protein 105 kDa|42 degrees C-HSP|HSP105 42 C-HSP|heat shock 110 kDa protein|heat shock protein 110|heat shock-related 100 kDa protein E7I
1762	66498	82.9593	0.396124	0.208993	1.89539	0.0580406	0.233574	Dda1	1500034J01Rik|1700095J19Rik	DET1 and DDB1 associated 1	protein-coding	O	DET1- and DDB1-associated protein 1
1763	100502827	3418.23	-0.477015	0.251681	-1.89531	0.0580507	0.233574
1764	69718	1.82922	-1.13564	0.599181	-1.89531	0.0580511	0.233574	Ipmk	2410017C19Rik|Impk	inositol polyphosphate multikinase	protein-coding	O	inositol polyphosphate multikinase|inositol 1,3,4,6-tetrakisphosphate 5-kinase
1765	16399	8.89317	0.782626	0.412969	1.89512	0.0580767	0.233574	Itga2b	CD41|CD41B|GpIIb|alphaIIb	integrin alpha 2b	protein-coding	O	integrin alpha-IIb|GP IIb|GPalpha IIb|alpha IIb|platelet glycoprotein IIb of IIb/II Ia complex|platelet membrane glycoprotein IIb
1766	66437	5.55301	-0.99903	0.527203	-1.89496	0.0580974	0.233574	Fis1	2010003O14Rik|Ttc11	fission, mitochondrial 1	protein-coding	O	mitochondrial fission 1 protein|FIS1 homolog|TPR repeat protein 11|fission 1 (mitochondrial outer membrane) homolog|tetratricopeptide repeat domain 11|tetratricopeptide repeat protein 11
1767	66914	2.33264	-1.11193	0.587135	-1.89382	0.0582493	0.23405	Vps28	1110014J03Rik|CIIA|D730005C08Rik	vacuolar protein sorting 28	protein-coding	O	vacuolar protein sorting-associated protein 28 homolog|ESCRT-I complex subunit VPS28|caspase-activated DNase inhibitor that interacts with ASK1
1768	13822	4.49635	-0.969345	0.511913	-1.89357	0.0582818	0.23405	Epb41l2	4.1G|D10Ertd398e|Epb4.1l2|NBL2	erythrocyte membrane protein band 4.1 like 2	protein-coding	O	band 4.1-like protein 2|erythrocyte membrane protein band 4.1-like 2 retinal|erythrocyte protein band 4.1 like 2|erythrocyte protein band 4.1l2 long|erythrocyte protein band 4.1l2 middle|generally expressed protein 4.1
1769	14545	2.17973	-1.13347	0.598819	-1.89284	0.0583787	0.234307	Gdap1	-	ganglioside-induced differentiation-associated-protein 1	protein-coding	O	ganglioside-induced differentiation-associated protein 1
1770	320558	8.847	-0.78393	0.414566	-1.89096	0.0586291	0.235179	Sycp2	3830402K23Rik|4930518F03Rik	synaptonemal complex protein 2	protein-coding	O	synaptonemal complex protein 2|SCP-2|synaptonemal complex lateral element protein
1771	106869	3.54817	-1.04942	0.555266	-1.88995	0.0587648	0.235539	Tnfaip8	E130304C20Rik|Gg2-1|Gm10539|Nded|Ssc-2|Tipe	tumor necrosis factor, alpha-induced protein 8	protein-coding	O	tumor necrosis factor alpha-induced protein 8|TNF alpha-induced protein 8|TNF-induced protein
1772	66229	1.94153	-1.10579	0.585207	-1.88957	0.0588152	0.235539	Rpl7l1	1500016H10Rik	ribosomal protein L7-like 1	protein-coding	O	60S ribosomal protein L7-like 1
1773	71184	126.287	0.453737	0.24013	1.88955	0.0588184	0.235539
1774	93790	10.9913	-0.73947	0.391483	-1.88889	0.058906	0.235757	Nipa2	2600017P10Rik|3830408P04Rik	non imprinted in Prader-Willi/Angelman syndrome 2 homolog (human)	protein-coding	O	magnesium transporter NIPA2|non-imprinted in Prader-Willi/Angelman syndrome region protein 2 homolog
1775	16881	12.2817	0.684555	0.362534	1.88825	0.0589921	0.235862	Lig1	LigI	ligase I, DNA, ATP-dependent	protein-coding	O	DNA ligase 1|DNA ligase I|polydeoxyribonucleotide synthase [ATP] 1
1776	194388	6.27979	0.873256	0.462589	1.88776	0.0590585	0.235862	Tet3	B430006D22Rik|D230004J03Rik	tet methylcytosine dioxygenase 3	protein-coding	O	methylcytosine dioxygenase TET3|probable methylcytosine dioxygenase TET3|tet oncogene family member 3
1777	53323	2.73081	-1.04776	0.555039	-1.88773	0.0590623	0.235862	Ube2k	D5Ertd601e|E2-25k|HIP-2|Hip2|Hypg|Lig	ubiquitin-conjugating enzyme E2K	protein-coding	O	ubiquitin-conjugating enzyme E2 K|E2 ubiquitin-conjugating enzyme K|huntingtin interacting protein 2|ubiquitin carrier protein|ubiquitin-conjugating enzyme E2-25 kDa|ubiquitin-conjugating enzyme E2K (UBC1 homolog, yeast)|ubiquitin-protein ligase
1778	27367	8.54893	-1.14681	0.607546	-1.88761	0.0590788	0.235862	Rpl3	F2|J1	ribosomal protein L3	protein-coding	O	60S ribosomal protein L3|ribosomal protein L3 homolog
1779	192231	103.589	0.408781	0.216591	1.88734	0.0591145	0.235862	Hexim1	7330426E13Rik|CLP-1|Clp1|HIS1	hexamethylene bis-acetamide inducible 1	protein-coding	O	protein HEXIM1|cardiac lineage protein 1
1780	22223	6.00519	-0.924157	0.489694	-1.88721	0.0591317	0.235862	Uchl1	PGP 9.5|PGP9.5|UCH-L1|UCHL-1|gad	ubiquitin carboxy-terminal hydrolase L1	protein-coding	O	ubiquitin carboxyl-terminal hydrolase isozyme L1|gracile axonal dystrophy|neuron cytoplasmic protein 9.5|protein gene product 9.5|ubiquitin thioesterase L1
1781	109232	1.83604	-1.12033	0.593978	-1.88615	0.0592744	0.236299	Sccpdh	C330023F11Rik	saccharopine dehydrogenase (putative)	protein-coding	O	saccharopine dehydrogenase-like oxidoreductase|probable saccharopine dehydrogenase
1782	67456	34.5053	-0.526168	0.27908	-1.88537	0.0593802	0.236588	Ergic2	1200009B18Rik|4930572C01Rik|Ptx1	ERGIC and golgi 2	protein-coding	O	endoplasmic reticulum-Golgi intermediate compartment protein 2
1783	20541	2.83282	-1.06022	0.562615	-1.88445	0.0595045	0.236942	Slc8a1	D930008O12Rik|Ncx1	solute carrier family 8 (sodium/calcium exchanger), member 1	protein-coding	O	sodium/calcium exchanger 1|Na(+)/Ca(2+)-exchange protein 1|Na/Ca exchanger|solute carrier family 8 member 1
1784	213573	13.5857	0.669182	0.355151	1.88422	0.0595358	0.236942	Cracr2b	6330520A15Rik|Cracr2a|Efcab4|Efcab4a	calcium release activated channel regulator 2B	protein-coding	O	EF-hand calcium-binding domain-containing protein 4A|EF-hand calcium binding domain 4A
1785	56012	14.6637	0.682233	0.36216	1.88379	0.0595932	0.23695	Pgam2	-	phosphoglycerate mutase 2	protein-coding	O	phosphoglycerate mutase 2|BPG-dependent PGAM 2|PGAM-M|muscle-specific phosphoglycerate mutase|phosphoglycerate mutase isozyme M|phosphoglycerate mutase muscle-specific subunit
1786	54418	13.1312	0.632823	0.335946	1.88371	0.0596046	0.23695	Fmn2	-	formin 2	protein-coding	O	formin-2
1787	66218	3.81302	-1.06377	0.565132	-1.88233	0.0597909	0.237558	Ndufb9	1190008J14Rik|CI-B22	NADH:ubiquinone oxidoreductase subunit B9	protein-coding	O	NADH dehydrogenase [ubiquinone] 1 beta subcomplex subunit 9|NADH-ubiquinone oxidoreductase B22 subunit|complex I-B22
1788	239606	2.65412	-1.06411	0.565485	-1.88177	0.0598677	0.23773	Slc2a13	6530403A04|A630029G22Rik|Gm308	solute carrier family 2 (facilitated glucose transporter), member 13	protein-coding	O	proton myo-inositol cotransporter|h(+)-myo-inositol cotransporter|h(+)-myo-inositol symporter|hmit|solute carrier family 2 member 13
1789	319651	3.1184	-1.01469	0.539323	-1.88141	0.0599163	0.23779	Usp37	4932415L06Rik|C330008N13Rik	ubiquitin specific peptidase 37	protein-coding	O	ubiquitin carboxyl-terminal hydrolase 37|deubiquitinating enzyme 37|ubiquitin specific protease 37|ubiquitin thioesterase 37|ubiquitin thiolesterase 37|ubiquitin-specific-processing protease 37
1790	240832	49.2667	0.404102	0.215174	1.87802	0.0603778	0.239487	Tor1aip2	1110020D10Rik|15kDa|A130072J07|Ifrg15|Lull1	torsin A interacting protein 2	protein-coding	O	torsin-1A-interacting protein 2|interferon alpha responsive protein|15 kDa interferon-responsive protein|interferon alpha responsive gene, 15 kDa|interferon alpha responsive protein (15 kDa)|lumenal domain like LAP1
1791	72999	4.50592	-1.00978	0.537983	-1.87698	0.0605207	0.239854	Insig2	2900053I11Rik|C730043J18Rik|Insig-2	insulin induced gene 2	protein-coding	O	insulin-induced gene 2 protein|INSIG-2 membrane protein
[truncated: 15,197 more rows]

## Sheet: Supplementary Table 3
Table S3: Summary network statistics for transcriptomic data mapped to KEGG pathways
Symbol	Entrez ID	Degree	Closeness	Betweenness	Eigen value
Prkacb	18749	5	0.0625	0	0.206156
Homer1	26556	4	1	0	1
[truncated: 49 more rows]
