# Supplementary material for: Cerebrovascular damage caused by the gut microbe/host co-metabolite p-cresol sulfate is prevented by blockade of the EGF receptor
Source: Gut Microbes. 2024 Nov 24;16(1):2431651. doi: 10.1080/19490976.2024.2431651 (PMC11591591; doi:10.1080/19490976.2024.2431651)
Supplement: Supplemental Material [file KGMI_A_2431651_SM8359.zip › Supplemental_Table_1_serum_donor_characteristics.xlsx]

## Sheet: Sheet1
Supplemental Table 1: Individual serum donor demographic and clinical details
Study number	Group	Age	DoB	Sex	Ethnicity	Primary disease	eGFR	GFR	Serum urea	Serum creatinine	Start date on renal replacement therapy	Duration on renal replacement therapy (d)	Duration on renal replacement therapy (y)	Previous transplants
653	Donor	61	1959-07-31	F	White irish	NA	49	56	6.1	99	NA	NA	NA	NA
401	Donor	66	1954-03-27	F	White british	NA	55	76	4.6	89	NA	NA	NA	NA
105	Donor	46	1974-06-15	F	Bangladeshi	NA	>90	114	3	55	NA	NA	NA	NA
671	Donor	28	1992-06-26	F	Black british	NA	82	119	2.9	51	NA	NA	NA	NA
307	Donor	61	1959-03-29	F	Bangladehi	NA	61		3.4	82	NA	NA	NA	NA
938	Donor	44	1975-11-10	F	White other	NA	87	109	4.1	64	NA	NA	NA	NA
322	Donor	50	1970-09-08	F	White other	NA	77	104	3.3	70	NA	NA	NA	NA
990	Donor	38	1982-06-03	M	White british	NA	55		5.6	128	NA	NA	NA	NA
151	Donor	49	1971-09-21	F	White british	NA	71	69	6.1	75	NA	NA	NA	NA
394	Donor	51	1969-07-20	M	White British	NA	68	77	5.3	101	NA	NA	NA	NA
241	Donor	45	1974-11-10	M	Asian	NA	81		4.7	88	NA	NA	NA	NA
928	HDx	84	1936-08-25	F	Black caribbean	Diabetic nephropathy	NA	NA	16.3	750	2018-06-23	850	2	0
237	HDx	19	2001-06-24	F	White other	Lupus nephritis	NA	NA	27.6	786	2018-03-30	935	2	0
163	HDx	67	1953-07-09	M	Black caribbean	Hypertensive nephropathy	NA	NA	21.3	946	1990-07-11	11059	30	1
431	HDx	56	1963-12-22	F	Black african	DM, Hypertension	NA	NA	20.8	1034	2014-02-04	2450	6	0
388	HDx	81	1939-03-31	M	Bangladeshi	Diabetic nephropathy	NA	NA	16	719	2015-10-11	1836	5	0
613	HDx	35	1985-03-02	M	Black african	Reflux nephropathy	NA	NA	28.7	1238	2019-06-24	484	1	0
595	HDx	60	1959-12-10	F	Black African	Membranous nephropathy	NA	NA	17.7	800	2005-07-13	5578	15	1
502	HDx	57	1963-06-04	M	Black Caribbean	Glomerulonephritis	NA	NA	19.9	1454	1983-01-24	13784	37	3
118	HDx	57	1963-06-24	M	White British	Amyloidosis	NA	NA	8.5	544	2020-02-24	239	0	0
991	HDx	69	1951-10-26	M	White British	Diabetic nephropathy	NA	NA	14.5	491	2016-07-28	1545	4	0
2020-10-20
